# Supplementary material for: (E)-1-[2-(2-Cyano­phen­yl)diazen-2-ium-1-yl]naphthalen-2-olate
Source: Acta Crystallogr Sect E Struct Rep Online. 2013 Jun 29;69(Pt 7):o1175–6. doi: 10.1107/S1600536813017261 (PMC3770433; doi:10.1107/S1600536813017261)
Supplement: Supplementary file 1 [file e-69-o1175-sup1.cif]

##############################################################################
#                                                                            #
# This CIF contains the data in a paper accepted for publication in          #
# Acta Crystallographica Section E. It conforms to the requirements of       #
# Notes for Authors for Acta Crystallographica Section E, and has been       #
# peer reviewed under the auspices of the IUCr Commission on Journals.       #
#                                                                            #
# Full details of the Crystallographic Information File format               #
# are given in the paper "The Crystallographic Information File (CIF):       #
# a New Standard Archive File for Crystallography" by S. R. Hall, F. H.      #
# Allen and I. D. Brown [Acta Cryst. (1991), A47, 655-685].                  #
#                                                                            #
# The current version of the core CIF dictionary is obtainable from          #
# ftp://ftp.iucr.org/pub/cif_core.dic.                                       #
#                                                                            #
# Software is freely available for graphical display of the structure(s)     #
# in this CIF. For information consult the CIF software page                 #
# http://www.iucr.org/resources/cif/software.                                #
#                                                                            #
# This file may be used for bona fide research purposes within the           #
# scientific community so long as proper attribution is given to the journal # 
# article from which it was obtained.                                        #
#                                                                            #
##############################################################################
data_global
_audit_creation_method     'WinGX routine-INITIALISE'
_journal_date_recd_electronic     2013-06-18
_journal_date_accepted     2013-06-22
_journal_name_full     'Acta Crystallographica, Section E'
_journal_year     2013
_journal_volume     69
_journal_issue      7
_journal_page_first     o1175
_journal_page_last     o1176
_journal_paper_category     QO
_journal_paper_doi     10.1107/S1600536813017261
_journal_coeditor_code     SU2616
_publ_contact_author_name     'Bougueria, Hassiba'
_publ_contact_author_address
;
Unit\'e de Recherche de Chimie de l'Environnement et Mol\'eculaire Structurale
(CHEMS), Facult\'e des sciences exactes, d\'epartement de chimie,
Universit\'e-Mentouri, 25000 Constantine 1, Algeria
;
_publ_contact_author_email     'bougueriahassiba@gmail.com'
_publ_contact_author_fax     '00 (213) 31 57 42 52'
_publ_contact_author_phone     '00 (213) 772 87 09 89'
_publ_section_title
;
(<i>E</i>)-1-[2-(2-Cyanophenyl)diazen-2-ium-1-yl]naphthalen-2-olate
;
loop_
    _publ_author_name
    _publ_author_address
    'Bougueria, Hassiba'
;
Unit\'e de Recherche de Chimie de l'Environnement et Mol\'eculaire Structurale
 (CHEMS)
D\'epartement de Chimie,
Universit\'e Mentouri de Constantine 1
25000 Constantine
Algeria
;
    'Benaouida, Mohamed Amine'
;
Unit\'e de Recherche de Chimie de l'Environnement et Mol\'eculaire Structurale
 (CHEMS)
D\'epartement de Chimie,
Universit\'e Mentouri de Constantine 1
25000 Constantine
Algeria
;
    'Bouacida, Sofiane'
;
Unit\'e de Recherche de Chimie de l'Environnement et Mol\'eculaire Structurale
 (CHEMS)
D\'epartement de Chimie,
Universit\'e Mentouri de Constantine 1
25000 Constantine
Algeria
;
    'Bouchoul, Abd el kader'
;
Unit\'e de Recherche de Chimie de l'Environnement et Mol\'eculaire Structurale
 (CHEMS)
D\'epartement de Chimie,
Universit\'e Mentouri de Constantine 1
25000 Constantine
Algeria
;
_publ_section_synopsis     .
_computing_cell_refinement     'Bruker APEX2 (Bruker, 2006)'
_iucr_refine_instructions_details
;
TITL import in P -1
CELL  0.71073   7.1296  12.9532  15.6181  111.562   90.536  100.779
ZERR     4.00   0.0003   0.0007   0.0008    0.002    0.002    0.002
LATT   1
SFAC  C    H    N    O
UNIT  68   44   12   4
MERG   2
OMIT     0  -1   1
OMIT     0   1   0
DFIX  0.890 0.010 N5 H5
DFIX  0.890 0.010 N2 H2
BONH $H
FMAP   2
PLAN   25
ACTA
CONF
L.S.   8
WGHT    0.055200
FVAR      10.00002
O2    4    0.250560   -0.071639    0.299231    11.00000    0.05512    0.04177 =
         0.02326    0.00599    0.00104    0.01471
N5    3    0.159760   -0.120485    0.437892    11.00000    0.03384    0.02625 =
         0.02349    0.00508   -0.00014    0.00939
O1    4    0.229740   -0.084951   -0.199449    11.00000    0.04243    0.03536 =
         0.02345    0.00584    0.00138    0.00788
N2    3    0.286337   -0.133932   -0.059500    11.00000    0.02509    0.02138 =
         0.02267    0.00542    0.00064    0.00435
N1    3    0.266029   -0.032007   -0.005091    11.00000    0.01973    0.02005 =
         0.02521    0.00519    0.00096    0.00267
C10   1    0.208115    0.150514    0.019734    11.00000    0.01529    0.02189 =
         0.02731    0.00880    0.00036    0.00080
C5    1    0.165589    0.228624   -0.017400    11.00000    0.01780    0.02815 =
         0.03275    0.01394   -0.00024    0.00295
N3    3    0.286773   -0.372222   -0.257333    11.00000    0.04744    0.03255 =
         0.03255    0.00736    0.00311    0.00394
N4    3    0.236052   -0.016077    0.493551    11.00000    0.02510    0.02579 =
         0.02592    0.00574   -0.00093    0.00887
C28   1    0.084422   -0.199133    0.476348    11.00000    0.02491    0.02660 =
         0.02640    0.00844   -0.00033    0.01087
C12   1    0.319613   -0.322584   -0.080663    11.00000    0.02195    0.02195 =
         0.02687    0.00649    0.00175    0.00278
C2    1    0.206637    0.009854   -0.143325    11.00000    0.02344    0.02852 =
         0.02648    0.00831    0.00089    0.00157
C29   1   -0.000618   -0.309036    0.416205    11.00000    0.02871    0.02852 =
         0.02329    0.00471   -0.00310    0.01173
C13   1    0.337980   -0.404314   -0.045258    11.00000    0.03002    0.02202 =
         0.03634    0.00672    0.00180    0.00496
AFIX  43
H13   2    0.342136   -0.477582   -0.085020    11.00000   -1.20000
AFIX   0
C1    1    0.229467    0.038865   -0.043402    11.00000    0.01660    0.02321 =
         0.02378    0.00954   -0.00081    0.00109
C16   1    0.324829   -0.185595    0.074112    11.00000    0.02449    0.02321 =
         0.02516    0.00619    0.00170    0.00445
AFIX  43
H16   2    0.320889   -0.112576    0.114486    11.00000   -1.20000
AFIX   0
C33   1    0.092466   -0.173303    0.570781    11.00000    0.02872    0.02594 =
         0.02824    0.00416   -0.00307    0.00658
AFIX  43
H33   2    0.148447   -0.100563    0.611413    11.00000   -1.20000
AFIX   0
C15   1    0.343562   -0.267606    0.107897    11.00000    0.03108    0.03234 =
         0.02816    0.01261    0.00129    0.00619
AFIX  43
H15   2    0.352020   -0.249561    0.171392    11.00000   -1.20000
AFIX   0
C19   1    0.319304    0.028194    0.356794    11.00000    0.02966    0.03946 =
         0.02789    0.01013    0.00147    0.01490
C11   1    0.311802   -0.212449   -0.020791    11.00000    0.01806    0.02109 =
         0.02592    0.00798    0.00173    0.00277
C17   1    0.302024   -0.351343   -0.179233    11.00000    0.02835    0.02054 =
         0.03204    0.00501    0.00369    0.00253
C27   1    0.393993    0.172429    0.519437    11.00000    0.02062    0.02993 =
         0.03054    0.00859   -0.00093    0.00925
C3    1    0.157696    0.093417   -0.175140    11.00000    0.03237    0.03989 =
         0.02674    0.01553   -0.00180    0.00717
AFIX  43
H3    2    0.138626    0.076068   -0.238290    11.00000   -1.20000
AFIX   0
C22   1    0.472458    0.254145    0.482963    11.00000    0.02089    0.03477 =
         0.03949    0.01453   -0.00105    0.00488
C18   1    0.313320    0.057204    0.455599    11.00000    0.02295    0.03043 =
         0.02534    0.00939    0.00052    0.00993
N6    3   -0.010644   -0.361976    0.238973    11.00000    0.05388    0.03381 =
         0.03126    0.00805    0.00065    0.00924
C7    1    0.166553    0.367349    0.136269    11.00000    0.02779    0.02480 =
         0.04561    0.00748    0.00624    0.00604
AFIX  43
H7    2    0.153922    0.439451    0.175168    11.00000   -1.20000
AFIX   0
C30   1   -0.077815   -0.391068    0.450988    11.00000    0.03137    0.02526 =
         0.03391    0.00535   -0.00496    0.00626
AFIX  43
H30   2   -0.135577   -0.463751    0.410895    11.00000   -1.20000
AFIX   0
C32   1    0.017627   -0.255279    0.604422    11.00000    0.03229    0.03786 =
         0.02704    0.01135   -0.00178    0.00677
AFIX  43
H32   2    0.024699   -0.237506    0.667883    11.00000   -1.20000
AFIX   0
C31   1   -0.068220   -0.364029    0.545206    11.00000    0.03485    0.03085 =
         0.03533    0.01329   -0.00284    0.00396
AFIX  43
H31   2   -0.119092   -0.418481    0.568913    11.00000   -1.20000
AFIX   0
C34   1   -0.006630   -0.338154    0.317677    11.00000    0.03472    0.02437 =
         0.03288    0.00659   -0.00231    0.00959
C9    1    0.226730    0.183609    0.115619    11.00000    0.02613    0.02429 =
         0.02909    0.01082    0.00274    0.00385
AFIX  43
H9    2    0.252749    0.132826    0.141237    11.00000   -1.20000
AFIX   0
C8    1    0.207144    0.290377    0.172900    11.00000    0.03012    0.03031 =
         0.02981    0.00687    0.00539    0.00299
AFIX  43
H8    2    0.221221    0.311097    0.236643    11.00000   -1.20000
AFIX   0
C4    1    0.139113    0.195087   -0.116102    11.00000    0.02822    0.03641 =
         0.03790    0.02096   -0.00156    0.00533
AFIX  43
H4    2    0.107702    0.246546   -0.139688    11.00000   -1.20000
AFIX   0
C20   1    0.406639    0.115177    0.325264    11.00000    0.03389    0.05483 =
         0.03128    0.02051    0.00540    0.01388
AFIX  43
H20   2    0.414886    0.097674    0.262271    11.00000   -1.20000
AFIX   0
C14   1    0.350038   -0.376794    0.048771    11.00000    0.03472    0.02843 =
         0.04330    0.01948    0.00133    0.00736
AFIX  43
H14   2    0.362528   -0.431437    0.072646    11.00000   -1.20000
AFIX   0
C24   1    0.544617    0.396503    0.636404    11.00000    0.03460    0.02935 =
         0.05541    0.00767   -0.01232    0.00268
AFIX  43
H24   2    0.592854    0.471210    0.675510    11.00000   -1.20000
AFIX   0
C26   1    0.396265    0.205540    0.615544    11.00000    0.03124    0.03200 =
         0.03057    0.00819   -0.00252    0.00964
AFIX  43
H26   2    0.346889    0.152513    0.640913    11.00000   -1.20000
AFIX   0
C23   1    0.545908    0.365582    0.542966    11.00000    0.02810    0.04033 =
         0.06096    0.02447   -0.00671    0.00006
AFIX  43
H23   2    0.596573    0.419650    0.518837    11.00000   -1.20000
AFIX   0
C6    1    0.145324    0.336094    0.042414    11.00000    0.02515    0.02652 =
         0.04843    0.01773    0.00103    0.00546
AFIX  43
H6    2    0.116835    0.387397    0.017930    11.00000   -1.20000
AFIX   0
C21   1    0.476528    0.220963    0.384462    11.00000    0.02898    0.04931 =
         0.04770    0.02874    0.00431    0.00674
AFIX  43
H21   2    0.529921    0.275308    0.361091    11.00000   -1.20000
AFIX   0
C25   1    0.470962    0.315891    0.672726    11.00000    0.03670    0.03830 =
         0.03418    0.00289   -0.00999    0.01116
AFIX  43
H25   2    0.472084    0.336670    0.736440    11.00000   -1.20000
AFIX   0
H5    2    0.171106   -0.131020    0.378039    11.00000    0.07495
H2    2    0.272323   -0.154514   -0.122349    11.00000    0.05246
HKLF 4
REM  import in P -1
REM R1 =  0.0460 for   3859 Fo > 4sig(Fo)  and  0.0867 for all   6021 data
REM    387 parameters refined using      2 restraints
END
WGHT      0.0552      0.0000
REM Highest difference peak  0.198,  deepest hole -0.233,  1-sigma level  0.048
Q1    1   0.2076  0.0224 -0.0891  11.00000  0.05    0.20
Q2    1   0.1653  0.1890  0.0014  11.00000  0.05    0.20
Q3    1   0.4004  0.1178  0.4981  11.00000  0.05    0.18
Q4    1   0.3807  0.0856  0.2178  11.00000  0.05    0.17
Q5    1   0.2894 -0.1629 -0.2229  11.00000  0.05    0.17
Q6    1   0.2597  0.1822  0.0655  11.00000  0.05    0.16
Q7    1   0.2372  0.1793  0.2884  11.00000  0.05    0.16
Q8    1   0.1410  0.2157 -0.0572  11.00000  0.05    0.16
Q9    1   0.3470 -0.3269 -0.1206  11.00000  0.05    0.16
Q10   1   0.3009 -0.3605 -0.0637  11.00000  0.05    0.16
Q11   1   0.3759  0.2148  0.4999  11.00000  0.05    0.15
Q12   1   0.2582 -0.2383  0.6908  11.00000  0.05    0.15
Q13   1   0.4256 -0.4740 -0.1716  11.00000  0.05    0.15
Q14   1   0.1136 -0.2333  0.6950  11.00000  0.05    0.15
Q15   1   0.3377  0.0602  0.6204  11.00000  0.05    0.15
Q16   1  -0.0240 -0.1818  0.7722  11.00000  0.05    0.15
Q17   1   0.1650 -0.1378  0.3320  11.00000  0.05    0.15
Q18   1  -0.1131 -0.0241 -0.2454  11.00000  0.05    0.15
Q19   1  -0.0032 -0.2992  0.6758  11.00000  0.05    0.14
Q20   1  -0.0801 -0.1224  0.7487  11.00000  0.05    0.14
Q21   1   0.4404 -0.0226 -0.1683  11.00000  0.05    0.14
Q22   1   0.0858 -0.1432 -0.2566  11.00000  0.05    0.14
Q23   1   0.1522 -0.2076  0.5147  11.00000  0.05    0.14
Q24   1   0.6294  0.5164  0.6919  11.00000  0.05    0.14
Q25   1   0.4762  0.2383  0.4454  11.00000  0.05    0.14
;
data_I
_audit_creation_method     SHELXL-97
_chemical_name_systematic
;
(<i>E</i>)-1-[2-(2-Cyanophenyl)diazen-2-ium-1-yl]naphthalen-2-olate
;
_chemical_name_common     ?
_chemical_formula_moiety     'C17 H11 N3 O'
_chemical_formula_sum     'C17 H11 N3 O'
_chemical_formula_iupac     'C17 H11 N3 O'
_chemical_formula_weight     273.29
_chemical_melting_point     ?
_symmetry_cell_setting     triclinic
_symmetry_space_group_name_H-M     'P -1'
_symmetry_space_group_name_Hall     '-P 1'
loop_
    _symmetry_equiv_pos_site_id
    _symmetry_equiv_pos_as_xyz
    1 x,y,z
    2 -x,-y,-z
_cell_length_a     7.1296(3)
_cell_length_b     12.9532(7)
_cell_length_c     15.6181(8)
_cell_angle_alpha     111.562(2)
_cell_angle_beta     90.536(2)
_cell_angle_gamma     100.779(2)
_cell_volume     1312.92(11)
_cell_formula_units_Z     4
_cell_measurement_reflns_used     4069
_cell_measurement_theta_min     2.69
_cell_measurement_theta_max     27.22
_cell_measurement_temperature     150(2)
_exptl_crystal_description     rod
_exptl_crystal_colour     orange
_exptl_crystal_size_max     0.55
_exptl_crystal_size_mid     0.11
_exptl_crystal_size_min     0.08
_exptl_crystal_density_diffrn     1.383
_exptl_crystal_density_meas     ?
_exptl_crystal_density_method     'not measured'
_exptl_crystal_F_000     568
_exptl_absorpt_coefficient_mu     0.089
_exptl_absorpt_correction_type     multi-scan
_exptl_absorpt_process_details
;
(SADABS; Sheldrick, 2002)
;
_exptl_absorpt_correction_T_min     0.910
_exptl_absorpt_correction_T_max     0.993
_exptl_special_details     ?
_diffrn_ambient_temperature     150(2)
_diffrn_radiation_type     MoK\a
_diffrn_radiation_wavelength     0.71073
_diffrn_radiation_source     'fine-focus sealed tube'
_diffrn_radiation_monochromator     graphite
_diffrn_measurement_device_type     'Bruker APEXII'
_diffrn_measurement_method     'CCD rotation images, thin slices'
_diffrn_detector_area_resol_mean     ?
_diffrn_reflns_number     18729
_diffrn_reflns_av_R_equivalents     0.0365
_diffrn_reflns_theta_min     1.41
_diffrn_reflns_theta_max     27.57
_diffrn_reflns_theta_full     27.57
_diffrn_measured_fraction_theta_max     0.989
_diffrn_measured_fraction_theta_full     0.989
_diffrn_reflns_limit_h_min     -9
_diffrn_reflns_limit_h_max     8
_diffrn_reflns_limit_k_min     -15
_diffrn_reflns_limit_k_max     16
_diffrn_reflns_limit_l_min     -20
_diffrn_reflns_limit_l_max     19
_diffrn_standards_number     ?
_diffrn_standards_interval_count     ?
_diffrn_standards_interval_time     ?
_diffrn_standards_decay_%     ?
_refine_special_details
;
 Refinement of F^2^ against ALL reflections.  The weighted R-factor wR and
 goodness of fit S are based on F^2^, conventional R-factors R are based
 on F, with F set to zero for negative F^2^. The threshold expression of
 F^2^ > 2sigma(F^2^) is used only for calculating R-factors(gt) etc. and is
 not relevant to the choice of reflections for refinement.  R-factors based
 on F^2^ are statistically about twice as large as those based on F, and R-
 factors based on ALL data will be even larger.
;
_reflns_number_total     6021
_reflns_number_gt     3859
_reflns_threshold_expression     I>2sigma(I)
_refine_ls_structure_factor_coef     Fsqd
_refine_ls_matrix_type     full
_refine_ls_R_factor_all     0.0867
_refine_ls_R_factor_gt     0.0460
_refine_ls_wR_factor_gt     0.1016
_refine_ls_wR_factor_ref     0.1198
_refine_ls_goodness_of_fit_ref     1.060
_refine_ls_restrained_S_all     1.060
_refine_ls_number_reflns     6021
_refine_ls_number_parameters     387
_refine_ls_number_restraints     2
_refine_ls_hydrogen_treatment     mixed
_refine_ls_weighting_scheme     calc
_refine_ls_weighting_details
                 'calc w=1/[\s^2^(Fo^2^)+(0.0552P)^2^] where P=(Fo^2^+2Fc^2^)/3'
_atom_sites_solution_hydrogens     geom
_atom_sites_solution_primary     direct
_atom_sites_solution_secondary     difmap
_refine_ls_shift/su_max     0.000
_refine_ls_shift/su_mean     0.000
_refine_diff_density_max     0.198
_refine_diff_density_min     -0.233
_refine_ls_extinction_method     none
_refine_ls_extinction_coef     ?
loop_
    _atom_type_symbol
    _atom_type_description
    _atom_type_scat_dispersion_real
    _atom_type_scat_dispersion_imag
    _atom_type_scat_source
    'C' 'C' 0.0033 0.0016
                         'International Tables Vol C Tables 4.2.6.8 and 6.1.1.4'
    'H' 'H' 0.0000 0.0000
                         'International Tables Vol C Tables 4.2.6.8 and 6.1.1.4'
    'N' 'N' 0.0061 0.0033
                         'International Tables Vol C Tables 4.2.6.8 and 6.1.1.4'
    'O' 'O' 0.0106 0.0060
                         'International Tables Vol C Tables 4.2.6.8 and 6.1.1.4'
_computing_data_collection     'APEX2 (Bruker, 2006)'
_computing_cell_refinement     'SAINT (Bruker, 2006)'
_computing_data_reduction     'SAINT (Bruker, 2006)'
_computing_structure_solution     'SIR97 (Altomare <i>et al.</i>, 1999)'
_computing_structure_refinement     'SHELXL97 (Sheldrick, 2008)'
_computing_molecular_graphics     'ORTEP-3 for Windows (Farrugia, 2012)'
_computing_publication_material     'WinGX (Farrugia, 2012)'
loop_
    _atom_site_type_symbol
    _atom_site_label
    _atom_site_fract_x
    _atom_site_fract_y
    _atom_site_fract_z
    _atom_site_U_iso_or_equiv
    _atom_site_thermal_displace_type
    _atom_site_calc_flag
    _atom_site_refinement_flags
    _atom_site_occupancy
    _atom_site_disorder_assembly
    _atom_site_disorder_group
    O O1 0.22974(15) -0.08495(9) -0.19945(7) 0.0353(4) Uani d . 1.000 . .
    N N1 0.26603(15) -0.03201(9) -0.00509(8) 0.0228(4) Uani d . 1.000 . .
    N N2 0.28634(16) -0.13393(10) -0.05950(8) 0.0240(4) Uani d D 1.000 . .
    N N3 0.2868(2) -0.37222(11) -0.25733(9) 0.0395(5) Uani d . 1.000 . .
    C C1 0.22947(18) 0.03886(11) -0.04340(9) 0.0214(4) Uani d . 1.000 . .
    C C2 0.2066(2) 0.00985(13) -0.14333(10) 0.0273(5) Uani d . 1.000 . .
    C C3 0.1577(2) 0.09342(13) -0.17514(10) 0.0322(5) Uani d . 1.000 . .
    C C4 0.1391(2) 0.19509(13) -0.11610(10) 0.0323(5) Uani d . 1.000 . .
    C C5 0.16559(19) 0.22862(12) -0.01740(10) 0.0258(5) Uani d . 1.000 . .
    C C6 0.1453(2) 0.33609(13) 0.04241(11) 0.0323(5) Uani d . 1.000 . .
    C C7 0.1666(2) 0.36735(13) 0.13627(11) 0.0343(5) Uani d . 1.000 . .
    C C8 0.2071(2) 0.29038(13) 0.17290(10) 0.0318(5) Uani d . 1.000 . .
    C C9 0.2267(2) 0.18361(12) 0.11562(10) 0.0265(5) Uani d . 1.000 . .
    C C10 0.20812(18) 0.15051(11) 0.01973(9) 0.0221(4) Uani d . 1.000 . .
    C C11 0.31180(18) -0.21245(11) -0.02079(9) 0.0221(4) Uani d . 1.000 . .
    C C12 0.31961(19) -0.32258(12) -0.08066(9) 0.0246(4) Uani d . 1.000 . .
    C C13 0.3380(2) -0.40431(12) -0.04526(10) 0.0307(5) Uani d . 1.000 . .
    C C14 0.3500(2) -0.37679(13) 0.04877(11) 0.0336(5) Uani d . 1.000 . .
    C C15 0.3436(2) -0.26761(12) 0.10790(10) 0.0302(5) Uani d . 1.000 . .
    C C16 0.32483(19) -0.18560(12) 0.07411(9) 0.0252(4) Uani d . 1.000 . .
    C C17 0.3020(2) -0.35134(12) -0.17923(11) 0.0287(5) Uani d . 1.000 . .
    O O2 0.25056(17) -0.07164(10) 0.29923(7) 0.0412(4) Uani d . 1.000 . .
    N N4 0.23605(16) -0.01608(10) 0.49355(8) 0.0263(4) Uani d . 1.000 . .
    N N5 0.15976(18) -0.12048(10) 0.43789(8) 0.0287(4) Uani d D 1.000 . .
    N N6 -0.0106(2) -0.36198(11) 0.23897(9) 0.0409(5) Uani d . 1.000 . .
    C C18 0.3133(2) 0.05720(12) 0.45560(10) 0.0259(5) Uani d . 1.000 . .
    C C19 0.3193(2) 0.02819(14) 0.35679(10) 0.0320(5) Uani d . 1.000 . .
    C C20 0.4066(2) 0.11518(15) 0.32526(11) 0.0381(6) Uani d . 1.000 . .
    C C21 0.4765(2) 0.22096(15) 0.38446(11) 0.0391(6) Uani d . 1.000 . .
    C C22 0.4725(2) 0.25414(13) 0.48296(11) 0.0317(5) Uani d . 1.000 . .
    C C23 0.5459(2) 0.36558(14) 0.54297(13) 0.0426(6) Uani d . 1.000 . .
    C C24 0.5446(2) 0.39650(14) 0.63640(13) 0.0428(6) Uani d . 1.000 . .
    C C25 0.4710(2) 0.31589(14) 0.67273(11) 0.0391(6) Uani d . 1.000 . .
    C C26 0.3963(2) 0.20554(13) 0.61554(10) 0.0319(5) Uani d . 1.000 . .
    C C27 0.3940(2) 0.17243(12) 0.51944(10) 0.0272(5) Uani d . 1.000 . .
    C C28 0.0844(2) -0.19913(12) 0.47635(10) 0.0257(5) Uani d . 1.000 . .
    C C29 -0.0006(2) -0.30904(12) 0.41620(9) 0.0275(5) Uani d . 1.000 . .
    C C30 -0.0778(2) -0.39107(13) 0.45099(10) 0.0319(5) Uani d . 1.000 . .
    C C31 -0.0682(2) -0.36403(13) 0.54521(10) 0.0338(5) Uani d . 1.000 . .
    C C32 0.0176(2) -0.25528(13) 0.60442(10) 0.0328(5) Uani d . 1.000 . .
    C C33 0.0925(2) -0.17330(13) 0.57078(10) 0.0292(5) Uani d . 1.000 . .
    C C34 -0.0066(2) -0.33815(12) 0.31768(11) 0.0314(5) Uani d . 1.000 . .
    H H2 0.272(2) -0.1545(14) -0.1223(6) 0.052(5) Uiso d D 1.000 . .
    H H3 0.13860 0.07610 -0.23830 0.0390 Uiso c R 1.000 . .
    H H4 0.10770 0.24650 -0.13970 0.0390 Uiso c R 1.000 . .
    H H6 0.11680 0.38740 0.01790 0.0390 Uiso c R 1.000 . .
    H H7 0.15390 0.43950 0.17520 0.0410 Uiso c R 1.000 . .
    H H8 0.22120 0.31110 0.23660 0.0380 Uiso c R 1.000 . .
    H H9 0.25270 0.13280 0.14120 0.0320 Uiso c R 1.000 . .
    H H13 0.34210 -0.47760 -0.08500 0.0370 Uiso c R 1.000 . .
    H H14 0.36250 -0.43140 0.07260 0.0400 Uiso c R 1.000 . .
    H H15 0.35200 -0.24960 0.17140 0.0360 Uiso c R 1.000 . .
    H H16 0.32090 -0.11260 0.11450 0.0300 Uiso c R 1.000 . .
    H H5 0.171(3) -0.1310(16) 0.3780(7) 0.075(7) Uiso d D 1.000 . .
    H H20 0.41490 0.09770 0.26230 0.0460 Uiso c R 1.000 . .
    H H21 0.52990 0.27530 0.36110 0.0470 Uiso c R 1.000 . .
    H H23 0.59660 0.41960 0.51880 0.0510 Uiso c R 1.000 . .
    H H24 0.59290 0.47120 0.67550 0.0510 Uiso c R 1.000 . .
    H H25 0.47210 0.33670 0.73640 0.0470 Uiso c R 1.000 . .
    H H26 0.34690 0.15250 0.64090 0.0380 Uiso c R 1.000 . .
    H H30 -0.13560 -0.46380 0.41090 0.0380 Uiso c R 1.000 . .
    H H31 -0.11910 -0.41850 0.56890 0.0410 Uiso c R 1.000 . .
    H H32 0.02470 -0.23750 0.66790 0.0390 Uiso c R 1.000 . .
    H H33 0.14840 -0.10060 0.61140 0.0350 Uiso c R 1.000 . .
loop_
    _atom_site_aniso_label
    _atom_site_aniso_U_11
    _atom_site_aniso_U_22
    _atom_site_aniso_U_33
    _atom_site_aniso_U_12
    _atom_site_aniso_U_13
    _atom_site_aniso_U_23
    O1 0.0424(7) 0.0354(7) 0.0234(6) 0.0079(5) 0.0014(5) 0.0058(5)
    N1 0.0197(6) 0.0200(7) 0.0252(7) 0.0027(5) 0.0010(5) 0.0052(5)
    N2 0.0251(6) 0.0214(7) 0.0227(7) 0.0043(5) 0.0006(5) 0.0054(6)
    N3 0.0474(9) 0.0325(8) 0.0325(8) 0.0039(7) 0.0031(6) 0.0074(7)
    C1 0.0166(7) 0.0232(8) 0.0238(8) 0.0011(6) -0.0008(6) 0.0095(7)
    C2 0.0234(7) 0.0285(9) 0.0265(9) 0.0016(6) 0.0009(6) 0.0083(7)
    C3 0.0324(8) 0.0399(10) 0.0267(9) 0.0072(7) -0.0018(7) 0.0155(8)
    C4 0.0282(8) 0.0364(10) 0.0379(10) 0.0053(7) -0.0016(7) 0.0210(8)
    C5 0.0178(7) 0.0281(9) 0.0328(9) 0.0029(6) -0.0002(6) 0.0139(7)
    C6 0.0252(8) 0.0265(9) 0.0484(11) 0.0055(7) 0.0010(7) 0.0177(8)
    C7 0.0278(8) 0.0248(9) 0.0456(10) 0.0060(7) 0.0062(7) 0.0075(8)
    C8 0.0301(8) 0.0303(9) 0.0298(9) 0.0030(7) 0.0054(7) 0.0069(7)
    C9 0.0261(8) 0.0243(8) 0.0291(9) 0.0038(6) 0.0027(6) 0.0108(7)
    C10 0.0153(7) 0.0219(8) 0.0273(8) 0.0008(6) 0.0004(6) 0.0088(6)
    C11 0.0181(7) 0.0211(8) 0.0259(8) 0.0028(6) 0.0017(6) 0.0080(6)
    C12 0.0219(7) 0.0220(8) 0.0269(8) 0.0028(6) 0.0017(6) 0.0065(7)
    C13 0.0300(8) 0.0220(8) 0.0363(9) 0.0050(7) 0.0018(7) 0.0067(7)
    C14 0.0347(9) 0.0284(9) 0.0433(10) 0.0074(7) 0.0013(7) 0.0195(8)
    C15 0.0311(8) 0.0323(9) 0.0282(9) 0.0062(7) 0.0013(7) 0.0126(7)
    C16 0.0245(7) 0.0232(8) 0.0252(8) 0.0044(6) 0.0017(6) 0.0062(7)
    C17 0.0284(8) 0.0205(8) 0.0320(10) 0.0025(6) 0.0037(7) 0.0050(7)
    O2 0.0551(8) 0.0418(7) 0.0233(6) 0.0147(6) 0.0010(5) 0.0060(5)
    N4 0.0251(6) 0.0258(7) 0.0259(7) 0.0089(6) -0.0009(5) 0.0057(6)
    N5 0.0338(7) 0.0263(8) 0.0235(7) 0.0094(6) -0.0001(6) 0.0051(6)
    N6 0.0539(9) 0.0338(8) 0.0313(8) 0.0092(7) 0.0007(7) 0.0080(7)
    C18 0.0229(7) 0.0304(9) 0.0253(8) 0.0099(7) 0.0005(6) 0.0094(7)
    C19 0.0297(8) 0.0395(10) 0.0279(9) 0.0149(7) 0.0015(7) 0.0101(8)
    C20 0.0339(9) 0.0548(12) 0.0313(9) 0.0139(8) 0.0054(7) 0.0205(9)
    C21 0.0290(9) 0.0493(11) 0.0477(11) 0.0067(8) 0.0043(7) 0.0287(9)
    C22 0.0209(7) 0.0348(10) 0.0395(10) 0.0049(7) -0.0011(7) 0.0145(8)
    C23 0.0281(9) 0.0403(11) 0.0610(13) 0.0001(8) -0.0067(8) 0.0245(10)
    C24 0.0346(9) 0.0293(10) 0.0554(12) 0.0027(8) -0.0123(8) 0.0077(9)
    C25 0.0367(9) 0.0383(11) 0.0342(10) 0.0112(8) -0.0100(7) 0.0029(8)
    C26 0.0312(8) 0.0320(10) 0.0306(9) 0.0096(7) -0.0025(7) 0.0082(8)
    C27 0.0206(7) 0.0299(9) 0.0305(9) 0.0093(7) -0.0009(6) 0.0086(7)
    C28 0.0249(8) 0.0266(9) 0.0264(8) 0.0109(7) -0.0003(6) 0.0084(7)
    C29 0.0287(8) 0.0285(9) 0.0233(8) 0.0117(7) -0.0031(6) 0.0047(7)
    C30 0.0314(8) 0.0253(9) 0.0339(9) 0.0063(7) -0.0050(7) 0.0054(7)
    C31 0.0349(9) 0.0308(9) 0.0353(10) 0.0040(7) -0.0028(7) 0.0133(8)
    C32 0.0323(9) 0.0379(10) 0.0270(9) 0.0068(7) -0.0018(7) 0.0113(8)
    C33 0.0287(8) 0.0259(9) 0.0282(9) 0.0066(7) -0.0031(6) 0.0042(7)
    C34 0.0347(9) 0.0244(9) 0.0329(10) 0.0096(7) -0.0023(7) 0.0066(7)
_geom_special_details
;
 Bond distances, angles etc. have been calculated using the
 rounded fractional coordinates. All su's are estimated
 from the variances of the (full) variance-covariance matrix.
 The cell esds are taken into account in the estimation of
 distances, angles and torsion angles
;
loop_
    _geom_bond_atom_site_label_1
    _geom_bond_atom_site_label_2
    _geom_bond_site_symmetry_1
    _geom_bond_site_symmetry_2
    _geom_bond_distance
    _geom_bond_publ_flag
    O1 C2 . . 1.261(2) no
    O2 C19 . . 1.273(2) no
    N1 N2 . . 1.3173(17) no
    N1 C1 . . 1.3263(19) no
    N2 C11 . . 1.397(2) no
    N3 C17 . . 1.148(2) no
    N2 H2 . . 0.916(9) no
    N4 N5 . . 1.3162(18) no
    N4 C18 . . 1.334(2) no
    N5 C28 . . 1.392(2) no
    N6 C34 . . 1.151(2) no
    N5 H5 . . 0.901(12) no
    C1 C10 . . 1.457(2) no
    C1 C2 . . 1.465(2) no
    C2 C3 . . 1.440(2) no
    C3 C4 . . 1.333(2) no
    C4 C5 . . 1.440(2) no
    C5 C6 . . 1.398(2) no
    C5 C10 . . 1.412(2) no
    C6 C7 . . 1.368(2) no
    C7 C8 . . 1.389(2) no
    C8 C9 . . 1.378(2) no
    C9 C10 . . 1.396(2) no
    C11 C16 . . 1.3903(19) no
    C11 C12 . . 1.401(2) no
    C12 C13 . . 1.387(2) no
    C12 C17 . . 1.443(2) no
    C13 C14 . . 1.376(2) no
    C14 C15 . . 1.386(2) no
    C15 C16 . . 1.374(2) no
    C3 H3 . . 0.9300 no
    C4 H4 . . 0.9300 no
    C6 H6 . . 0.9300 no
    C7 H7 . . 0.9300 no
    C8 H8 . . 0.9300 no
    C9 H9 . . 0.9300 no
    C13 H13 . . 0.9300 no
    C14 H14 . . 0.9300 no
    C15 H15 . . 0.9300 no
    C16 H16 . . 0.9300 no
    C18 C27 . . 1.459(2) no
    C18 C19 . . 1.451(2) no
    C19 C20 . . 1.432(3) no
    C20 C21 . . 1.336(3) no
    C21 C22 . . 1.439(2) no
    C22 C27 . . 1.409(2) no
    C22 C23 . . 1.396(3) no
    C23 C24 . . 1.365(3) no
    C24 C25 . . 1.387(3) no
    C25 C26 . . 1.376(2) no
    C26 C27 . . 1.400(2) no
    C28 C33 . . 1.385(2) no
    C28 C29 . . 1.400(2) no
    C29 C30 . . 1.392(2) no
    C29 C34 . . 1.442(2) no
    C30 C31 . . 1.380(2) no
    C31 C32 . . 1.387(2) no
    C32 C33 . . 1.376(2) no
    C20 H20 . . 0.9300 no
    C21 H21 . . 0.9300 no
    C23 H23 . . 0.9300 no
    C24 H24 . . 0.9300 no
    C25 H25 . . 0.9300 no
    C26 H26 . . 0.9300 no
    C30 H30 . . 0.9300 no
    C31 H31 . . 0.9300 no
    C32 H32 . . 0.9300 no
    C33 H33 . . 0.9300 no
loop_
    _geom_angle_atom_site_label_1
    _geom_angle_atom_site_label_2
    _geom_angle_atom_site_label_3
    _geom_angle_site_symmetry_1
    _geom_angle_site_symmetry_2
    _geom_angle_site_symmetry_3
    _geom_angle
    _geom_angle_publ_flag
    N2 N1 C1 . . . 118.56(12) no
    N1 N2 C11 . . . 119.42(11) no
    C11 N2 H2 . . . 120.8(11) no
    N1 N2 H2 . . . 119.5(11) no
    N5 N4 C18 . . . 117.91(12) no
    N4 N5 C28 . . . 118.70(12) no
    N4 N5 H5 . . . 112.2(13) no
    C28 N5 H5 . . . 129.0(13) no
    N1 C1 C10 . . . 116.45(12) no
    C2 C1 C10 . . . 119.75(13) no
    N1 C1 C2 . . . 123.79(13) no
    O1 C2 C1 . . . 121.04(14) no
    O1 C2 C3 . . . 121.26(13) no
    C1 C2 C3 . . . 117.70(14) no
    C2 C3 C4 . . . 121.48(14) no
    C3 C4 C5 . . . 122.80(15) no
    C6 C5 C10 . . . 119.37(13) no
    C4 C5 C6 . . . 121.21(15) no
    C4 C5 C10 . . . 119.40(14) no
    C5 C6 C7 . . . 121.32(16) no
    C6 C7 C8 . . . 119.39(15) no
    C7 C8 C9 . . . 120.57(14) no
    C8 C9 C10 . . . 120.99(14) no
    C1 C10 C9 . . . 122.83(13) no
    C5 C10 C9 . . . 118.36(13) no
    C1 C10 C5 . . . 118.81(12) no
    N2 C11 C12 . . . 118.15(12) no
    N2 C11 C16 . . . 122.33(13) no
    C12 C11 C16 . . . 119.50(14) no
    C11 C12 C17 . . . 119.62(14) no
    C13 C12 C17 . . . 120.29(14) no
    C11 C12 C13 . . . 120.06(12) no
    C12 C13 C14 . . . 119.88(14) no
    C13 C14 C15 . . . 119.98(16) no
    C14 C15 C16 . . . 120.98(14) no
    C11 C16 C15 . . . 119.60(14) no
    N3 C17 C12 . . . 178.63(17) no
    C4 C3 H3 . . . 119.00 no
    C2 C3 H3 . . . 119.00 no
    C5 C4 H4 . . . 119.00 no
    C3 C4 H4 . . . 119.00 no
    C5 C6 H6 . . . 119.00 no
    C7 C6 H6 . . . 119.00 no
    C6 C7 H7 . . . 120.00 no
    C8 C7 H7 . . . 120.00 no
    C9 C8 H8 . . . 120.00 no
    C7 C8 H8 . . . 120.00 no
    C10 C9 H9 . . . 119.00 no
    C8 C9 H9 . . . 120.00 no
    C12 C13 H13 . . . 120.00 no
    C14 C13 H13 . . . 120.00 no
    C13 C14 H14 . . . 120.00 no
    C15 C14 H14 . . . 120.00 no
    C14 C15 H15 . . . 119.00 no
    C16 C15 H15 . . . 120.00 no
    C11 C16 H16 . . . 120.00 no
    C15 C16 H16 . . . 120.00 no
    C19 C18 C27 . . . 119.88(14) no
    N4 C18 C27 . . . 116.30(13) no
    N4 C18 C19 . . . 123.82(14) no
    O2 C19 C18 . . . 121.45(16) no
    O2 C19 C20 . . . 120.47(14) no
    C18 C19 C20 . . . 118.08(15) no
    C19 C20 C21 . . . 121.38(15) no
    C20 C21 C22 . . . 122.62(17) no
    C21 C22 C27 . . . 119.33(15) no
    C23 C22 C27 . . . 119.46(15) no
    C21 C22 C23 . . . 121.21(16) no
    C22 C23 C24 . . . 121.13(17) no
    C23 C24 C25 . . . 119.63(17) no
    C24 C25 C26 . . . 120.72(15) no
    C25 C26 C27 . . . 120.53(16) no
    C22 C27 C26 . . . 118.51(15) no
    C18 C27 C26 . . . 122.81(15) no
    C18 C27 C22 . . . 118.67(13) no
    N5 C28 C29 . . . 117.98(13) no
    N5 C28 C33 . . . 122.77(14) no
    C29 C28 C33 . . . 119.25(15) no
    C28 C29 C30 . . . 120.34(13) no
    C30 C29 C34 . . . 119.64(14) no
    C28 C29 C34 . . . 120.02(14) no
    C29 C30 C31 . . . 119.69(15) no
    C30 C31 C32 . . . 119.71(16) no
    C31 C32 C33 . . . 121.05(14) no
    C28 C33 C32 . . . 119.96(15) no
    N6 C34 C29 . . . 179.50(17) no
    C19 C20 H20 . . . 119.00 no
    C21 C20 H20 . . . 119.00 no
    C20 C21 H21 . . . 119.00 no
    C22 C21 H21 . . . 119.00 no
    C22 C23 H23 . . . 119.00 no
    C24 C23 H23 . . . 119.00 no
    C23 C24 H24 . . . 120.00 no
    C25 C24 H24 . . . 120.00 no
    C24 C25 H25 . . . 120.00 no
    C26 C25 H25 . . . 120.00 no
    C25 C26 H26 . . . 120.00 no
    C27 C26 H26 . . . 120.00 no
    C29 C30 H30 . . . 120.00 no
    C31 C30 H30 . . . 120.00 no
    C30 C31 H31 . . . 120.00 no
    C32 C31 H31 . . . 120.00 no
    C31 C32 H32 . . . 119.00 no
    C33 C32 H32 . . . 119.00 no
    C28 C33 H33 . . . 120.00 no
    C32 C33 H33 . . . 120.00 no
loop_
    _geom_torsion_atom_site_label_1
    _geom_torsion_atom_site_label_2
    _geom_torsion_atom_site_label_3
    _geom_torsion_atom_site_label_4
    _geom_torsion_site_symmetry_1
    _geom_torsion_site_symmetry_2
    _geom_torsion_site_symmetry_3
    _geom_torsion_site_symmetry_4
    _geom_torsion
    _geom_torsion_publ_flag
    C1 N1 N2 C11 . . . . -175.64(12) no
    N2 N1 C1 C2 . . . . 1.2(2) no
    N2 N1 C1 C10 . . . . 179.96(12) no
    N1 N2 C11 C12 . . . . 175.62(12) no
    N1 N2 C11 C16 . . . . -2.8(2) no
    N5 N4 C18 C27 . . . . 179.18(13) no
    C18 N4 N5 C28 . . . . 177.81(13) no
    N5 N4 C18 C19 . . . . -0.5(2) no
    N4 N5 C28 C29 . . . . 178.40(13) no
    N4 N5 C28 C33 . . . . -2.4(2) no
    C10 C1 C2 O1 . . . . 177.94(13) no
    C10 C1 C2 C3 . . . . -1.8(2) no
    N1 C1 C2 O1 . . . . -3.3(2) no
    N1 C1 C2 C3 . . . . 176.96(13) no
    C2 C1 C10 C9 . . . . 179.57(13) no
    N1 C1 C10 C5 . . . . -178.85(12) no
    N1 C1 C10 C9 . . . . 0.7(2) no
    C2 C1 C10 C5 . . . . 0.0(2) no
    O1 C2 C3 C4 . . . . -177.83(15) no
    C1 C2 C3 C4 . . . . 1.9(2) no
    C2 C3 C4 C5 . . . . -0.2(2) no
    C3 C4 C5 C10 . . . . -1.8(2) no
    C3 C4 C5 C6 . . . . 179.86(15) no
    C6 C5 C10 C9 . . . . 0.6(2) no
    C4 C5 C10 C1 . . . . 1.8(2) no
    C4 C5 C6 C7 . . . . 178.66(14) no
    C10 C5 C6 C7 . . . . 0.3(2) no
    C4 C5 C10 C9 . . . . -177.84(13) no
    C6 C5 C10 C1 . . . . -179.82(13) no
    C5 C6 C7 C8 . . . . -0.7(2) no
    C6 C7 C8 C9 . . . . 0.3(2) no
    C7 C8 C9 C10 . . . . 0.6(2) no
    C8 C9 C10 C1 . . . . 179.42(14) no
    C8 C9 C10 C5 . . . . -1.0(2) no
    C16 C11 C12 C13 . . . . 0.7(2) no
    C16 C11 C12 C17 . . . . 178.68(13) no
    N2 C11 C12 C17 . . . . 0.2(2) no
    N2 C11 C12 C13 . . . . -177.75(13) no
    C12 C11 C16 C15 . . . . -0.5(2) no
    N2 C11 C16 C15 . . . . 177.89(13) no
    C11 C12 C13 C14 . . . . -0.5(2) no
    C17 C12 C13 C14 . . . . -178.41(14) no
    C12 C13 C14 C15 . . . . 0.0(2) no
    C13 C14 C15 C16 . . . . 0.2(2) no
    C14 C15 C16 C11 . . . . 0.1(2) no
    N4 C18 C19 O2 . . . . -0.5(2) no
    N4 C18 C19 C20 . . . . 180.00(15) no
    C27 C18 C19 O2 . . . . 179.83(14) no
    C27 C18 C19 C20 . . . . 0.3(2) no
    N4 C18 C27 C22 . . . . -178.20(13) no
    N4 C18 C27 C26 . . . . 1.6(2) no
    C19 C18 C27 C22 . . . . 1.5(2) no
    C19 C18 C27 C26 . . . . -178.72(14) no
    O2 C19 C20 C21 . . . . 178.79(15) no
    C18 C19 C20 C21 . . . . -1.7(2) no
    C19 C20 C21 C22 . . . . 1.2(2) no
    C20 C21 C22 C23 . . . . -179.67(15) no
    C20 C21 C22 C27 . . . . 0.7(2) no
    C21 C22 C23 C24 . . . . -179.01(14) no
    C27 C22 C23 C24 . . . . 0.6(2) no
    C21 C22 C27 C18 . . . . -2.0(2) no
    C21 C22 C27 C26 . . . . 178.21(14) no
    C23 C22 C27 C18 . . . . 178.35(14) no
    C23 C22 C27 C26 . . . . -1.4(2) no
    C22 C23 C24 C25 . . . . 0.7(2) no
    C23 C24 C25 C26 . . . . -1.1(2) no
    C24 C25 C26 C27 . . . . 0.3(2) no
    C25 C26 C27 C18 . . . . -178.79(14) no
    C25 C26 C27 C22 . . . . 1.0(2) no
    N5 C28 C29 C30 . . . . 179.85(13) no
    N5 C28 C29 C34 . . . . 0.6(2) no
    C33 C28 C29 C30 . . . . 0.7(2) no
    C33 C28 C29 C34 . . . . -178.65(14) no
    N5 C28 C33 C32 . . . . -179.13(14) no
    C29 C28 C33 C32 . . . . 0.0(2) no
    C28 C29 C30 C31 . . . . -0.8(2) no
    C34 C29 C30 C31 . . . . 178.51(14) no
    C29 C30 C31 C32 . . . . 0.2(2) no
    C30 C31 C32 C33 . . . . 0.4(2) no
    C31 C32 C33 C28 . . . . -0.6(2) no
loop_
    _geom_hbond_atom_site_label_D
    _geom_hbond_atom_site_label_H
    _geom_hbond_atom_site_label_A
    _geom_hbond_site_symmetry_A
    _geom_hbond_distance_DH
    _geom_hbond_distance_HA
    _geom_hbond_distance_DA
    _geom_hbond_angle_DHA
    _geom_hbond_publ_flag
    N2 H2 O1 . 0.916(9) 1.802(15) 2.5380(16) 135.5(15) yes
    N5 H5 O2 . 0.901(12) 1.724(17) 2.5277(17) 147.0(18) yes
    C21 H21 N3 2_655 0.93 2.61 3.509(2) 162 yes
    C30 H30 N3 2_545 0.93 2.60 3.487(2) 159 yes
    C32 H32 O1 1_556 0.93 2.49 3.1994(18) 133 yes
