# Supplementary material for: (E)-1-[2-(2-Cyano­phen­yl)diazen-2-ium-1-yl]naphthalen-2-olate
Source: Acta Crystallogr Sect E Struct Rep Online. 2013 Jun 29;69(Pt 7):o1175–6. doi: 10.1107/S1600536813017261 (PMC3770433; doi:10.1107/S1600536813017261)
Supplement: Supplementary file 2 [file e-69-o1175-Isup2.hkl]

# 
# h,k,l, Fc-squared, Fo-squared, sigma(Fo-squared) and status flag 
# 
data_I
_shelx_title ' import in P -1' 
_shelx_refln_list_code          4 
_shelx_F_calc_maximum      186.80 
_exptl_crystal_F_000       568.00 
_reflns_d_resolution_high  0.7679 
 
loop_ 
 _symmetry_equiv_pos_as_xyz 
 'x, y, z' 
 '-x, -y, -z' 
 
_cell_length_a     7.1296 
_cell_length_b    12.9532 
_cell_length_c    15.6181 
_cell_angle_alpha 111.562 
_cell_angle_beta   90.536 
_cell_angle_gamma 100.779 
 
_shelx_F_squared_multiplier     1.000 
 
loop_ 
 _refln_index_h 
 _refln_index_k 
 _refln_index_l 
 _refln_F_squared_calc 
 _refln_F_squared_meas 
 _refln_F_squared_sigma 
 _refln_observed_status 
   1   0   0        8.43        1.41      0.95 o 
   2   0   0     4936.53     4831.58     60.90 o 
   3   0   0       94.95      107.20      2.95 o 
   4   0   0      484.56      492.65     10.90 o 
   5   0   0        6.55        6.94      1.53 o 
   6   0   0      200.56      181.33      8.68 o 
   7   0   0        1.89        4.31      3.66 o 
   8   0   0       18.76        9.37      6.82 o 
   9   0   0       47.91       46.17      9.98 o 
  -9   1   0       24.55       18.67      7.88 o 
  -8   1   0       57.21       46.23      6.30 o 
  -7   1   0       52.30       56.15      5.80 o 
  -6   1   0        9.30        9.63      3.28 o 
  -5   1   0       99.21       97.85      4.39 o 
  -4   1   0     1521.32     1567.10     27.35 o 
  -3   1   0       52.29       54.98      1.60 o 
  -2   1   0     1863.86     1771.80     41.19 o 
   1   1   0       92.19       85.85      2.04 o 
   2   1   0    21294.95    20285.77    214.07 o 
   3   1   0     1962.11     1905.19     28.77 o 
   4   1   0     4432.08     4503.26     65.20 o 
   5   1   0       34.66       38.75      2.89 o 
   6   1   0      658.21      656.46     12.76 o 
   7   1   0        0.39        1.63      3.50 o 
   8   1   0        0.51        2.89      6.15 o 
  -9   2   0        0.03       -1.15      5.91 o 
  -8   2   0        3.55        4.34      3.74 o 
  -7   2   0        1.61        3.66      3.87 o 
  -6   2   0      298.12      294.61      8.48 o 
  -5   2   0       83.68       81.47      3.85 o 
  -4   2   0        0.00        0.07      1.22 o 
  -3   2   0       18.04       14.33      2.95 o 
  -2   2   0    24924.96    22952.53    651.52 o 
  -1   2   0        5.32        5.98      0.58 o 
   0   2   0     5205.47     4660.95     53.43 o 
   1   2   0       84.64       95.03      2.84 o 
   2   2   0      363.80      340.14      5.68 o 
   3   2   0       82.52       76.19      2.65 o 
   4   2   0      485.12      488.81     10.25 o 
   5   2   0      139.97      149.27      5.45 o 
   6   2   0      308.44      304.33     12.44 o 
   7   2   0       49.33       49.10      4.42 o 
   8   2   0       18.30        7.30      6.79 o 
  -9   3   0        6.48       -1.49      6.28 o 
  -8   3   0        2.67        3.60      3.50 o 
  -7   3   0       25.04       18.83      7.33 o 
  -6   3   0      416.58      399.04     10.00 o 
  -5   3   0      196.08      189.15      5.59 o 
  -4   3   0     4581.69     4710.82     76.57 o 
  -3   3   0     2268.42     2315.53     33.03 o 
  -2   3   0      360.82      348.87      5.99 o 
  -1   3   0      456.42      438.55      5.26 o 
   0   3   0     3382.17     3217.57     39.07 o 
   1   3   0     1950.64     1846.65     39.35 o 
   2   3   0      276.69      262.18      5.59 o 
   3   3   0       23.82       19.86      1.95 o 
   4   3   0       55.94       54.86      3.12 o 
   5   3   0      115.02      117.93      5.56 o 
   6   3   0        1.67        2.01      2.79 o 
   7   3   0        1.72       -2.16      3.38 o 
   8   3   0        1.45        3.90      7.23 o 
  -9   4   0        1.15        4.18      6.52 o 
  -8   4   0        1.27       -1.06      8.22 o 
  -7   4   0       19.99       18.28      4.66 o 
  -6   4   0       58.26       63.83      3.64 o 
  -5   4   0       42.58       43.17      2.65 o 
  -4   4   0      911.30      916.14     14.61 o 
  -3   4   0      261.41      264.94      5.30 o 
  -2   4   0        1.19        2.09      0.77 o 
  -1   4   0      542.47      519.36      6.95 o 
   0   4   0     3247.43     3161.97     34.86 o 
   1   4   0       17.14       20.76      1.73 o 
   2   4   0       10.10       15.20      2.87 o 
   3   4   0      455.62      474.74     12.08 o 
   4   4   0        2.61        0.41      1.69 o 
   5   4   0       91.17       94.85      7.60 o 
   6   4   0       35.50       49.92      5.35 o 
   7   4   0      266.24      274.24     12.90 o 
   8   4   0       90.45       81.24     12.49 o 
  -9   5   0       11.64        1.22      6.28 o 
  -8   5   0       85.72       75.99      8.69 o 
  -7   5   0        3.60        6.89      2.53 o 
  -6   5   0      849.78      813.64     14.53 o 
  -5   5   0      532.82      540.55     10.08 o 
  -4   5   0        5.53        3.87      1.27 o 
  -3   5   0       40.68       40.62      1.96 o 
  -2   5   0      307.30      325.01      4.27 o 
  -1   5   0        7.76        7.99      1.04 o 
   0   5   0     1746.16     1740.53     20.64 o 
   1   5   0      120.43      128.85      5.90 o 
   2   5   0      144.26      157.30      5.47 o 
   3   5   0       68.35       72.09      3.89 o 
   4   5   0      193.95      203.88      8.55 o 
   5   5   0       16.42       15.53      3.77 o 
   6   5   0       71.67       79.21      8.09 o 
   7   5   0      249.55      241.11     12.85 o 
  -9   6   0       21.75       27.94      8.49 o 
  -8   6   0       60.74       63.15      6.52 o 
  -7   6   0       23.54       28.74      4.25 o 
  -6   6   0        1.97        2.08      1.82 o 
  -5   6   0      116.86      114.57      3.95 o 
  -4   6   0        1.77        0.71      1.04 o 
  -3   6   0      378.37      375.28      6.63 o 
  -2   6   0      277.47      268.17      4.67 o 
  -1   6   0      217.46      226.07      4.22 o 
   0   6   0      357.14      402.03      7.39 o 
   1   6   0      138.03      131.63      6.32 o 
   2   6   0      636.84      662.69     14.96 o 
   3   6   0        0.81        0.87      2.05 o 
   4   6   0       30.43       31.97      3.69 o 
   5   6   0      109.80      108.91     11.47 o 
   6   6   0       55.90       52.58      7.28 o 
   7   6   0        0.00        6.66      4.82 o 
  -8   7   0        1.21       -2.36      3.48 o 
  -7   7   0       14.55       14.89      3.86 o 
  -6   7   0        2.94        5.12      2.59 o 
  -5   7   0       30.89       26.07      3.86 o 
  -4   7   0       92.17       96.95      6.33 o 
  -3   7   0      188.73      199.50      8.45 o 
  -2   7   0      362.56      363.14      6.12 o 
  -1   7   0      117.46      143.78      3.75 o 
   0   7   0     1006.05     1086.72     15.83 o 
   1   7   0      443.68      471.77      9.01 o 
   2   7   0       23.64       18.42      2.37 o 
   3   7   0        3.76        7.65      2.69 o 
   4   7   0      160.31      171.51      8.04 o 
   5   7   0      127.53      144.59     16.40 o 
   6   7   0       87.93      101.34     10.14 o 
   7   7   0       68.44       65.86     10.63 o 
  -8   8   0      156.97      184.68      9.99 o 
  -7   8   0        3.04       -3.09      3.09 o 
  -6   8   0      131.27      144.89      6.87 o 
  -5   8   0       78.55       74.81      5.25 o 
  -4   8   0       55.71       59.09      3.42 o 
  -3   8   0      480.54      491.50      9.36 o 
  -2   8   0        5.53        4.28      1.41 o 
  -1   8   0       24.92       26.44      2.08 o 
   0   8   0       83.20       75.49      3.79 o 
   1   8   0       20.52       24.06      2.60 o 
   2   8   0       46.37       47.32      3.57 o 
   3   8   0       96.86      106.78      5.93 o 
   4   8   0        0.01       -3.41      3.41 o 
   5   8   0        9.33       11.71      5.00 o 
   6   8   0        7.39       10.92      5.78 o 
  -8   9   0       77.38       92.38     12.60 o 
  -7   9   0      315.53      321.04     22.34 o 
  -6   9   0      221.70      235.70      8.93 o 
  -5   9   0       14.30       11.38      2.58 o 
  -4   9   0       19.41       15.59      4.76 o 
  -3   9   0       59.91       72.67      3.87 o 
  -2   9   0      140.09      162.93      7.21 o 
  -1   9   0       19.81       17.99      2.26 o 
   0   9   0        6.62        8.19      2.01 o 
   1   9   0       25.12       25.49      2.92 o 
   2   9   0       11.92       10.01      2.83 o 
   3   9   0       85.53       84.11      7.42 o 
   4   9   0        6.67       14.41      5.32 o 
   5   9   0        7.21        0.59      5.62 o 
   6   9   0        4.70       18.37     10.39 o 
  -8  10   0       53.88       50.28     10.73 o 
  -7  10   0       13.96        4.21      6.55 o 
  -6  10   0       31.06       28.07      4.14 o 
  -5  10   0        9.27       10.61      3.39 o 
  -4  10   0      160.36      156.78      5.50 o 
  -3  10   0        7.74        6.74      2.68 o 
  -2  10   0       54.45       61.11      3.84 o 
  -1  10   0        5.06        7.21      2.01 o 
   0  10   0       15.29       12.31      2.42 o 
   1  10   0        6.16        0.60      2.33 o 
   2  10   0       19.72       19.84      4.49 o 
   3  10   0       84.12       88.35      9.48 o 
   4  10   0       16.34       35.17     11.98 o 
   5  10   0        1.36        9.68     10.02 o 
  -7  11   0       84.25      109.22     14.80 o 
  -6  11   0        0.25        4.99      6.08 o 
  -5  11   0       67.63       70.31      8.38 o 
  -4  11   0       29.46       19.10      3.93 o 
  -3  11   0        1.19        0.74      3.23 o 
  -2  11   0        1.01        1.36      2.03 o 
  -1  11   0       22.55       22.59      3.65 o 
   0  11   0       47.61       60.39      5.41 o 
   1  11   0       83.96       91.64     10.57 o 
   2  11   0        6.56        7.54      8.01 o 
   3  11   0        6.91        6.52      9.61 o 
   4  11   0        7.37        8.28     10.22 o 
   5  11   0        7.33        5.40     10.12 o 
  -7  12   0       13.39       36.90     10.90 o 
  -6  12   0       13.02       16.70      8.15 o 
  -5  12   0        7.44        7.33      8.95 o 
  -4  12   0        2.03       -3.27      4.30 o 
  -3  12   0        4.81        3.29      4.78 o 
  -2  12   0        7.72        1.91      3.72 o 
  -1  12   0        0.24       -0.56      3.42 o 
   0  12   0       37.40       21.23     10.53 o 
   1  12   0        9.51        5.81      9.40 o 
   2  12   0       32.31       14.26      9.23 o 
   3  12   0        6.38       12.19     10.49 o 
   4  12   0        9.66       26.31     12.60 o 
  -6  13   0       33.82        9.20      8.56 o 
  -5  13   0       10.46       18.66      6.55 o 
  -4  13   0       16.73       18.96      9.83 o 
  -3  13   0       33.30       42.00      8.26 o 
  -2  13   0        0.01        4.25      5.50 o 
  -1  13   0        4.32        0.82      3.75 o 
   0  13   0       13.78        5.16      8.76 o 
   1  13   0        0.14        8.32      9.47 o 
   2  13   0       10.95       -4.35      7.88 o 
   3  13   0       20.54       41.49     14.40 o 
  -5  14   0       10.22       22.10     10.39 o 
  -4  14   0       16.03       10.22      6.65 o 
  -3  14   0        2.06        1.07      5.64 o 
  -2  14   0        8.07        2.73      5.95 o 
  -1  14   0       28.28       27.47     12.63 o 
   0  14   0       15.51       32.25     12.36 o 
   1  14   0        2.01       -8.08      8.39 o 
   2  14   0       32.55        8.25     11.34 o 
  -4  15   0       13.90       37.05     12.87 o 
  -3  15   0       52.36       69.94     16.30 o 
  -2  15   0       18.05       24.34     12.09 o 
  -1  15   0        8.20       -2.48      9.47 o 
   0  15   0        1.34       -1.97     10.02 o 
  -1 -15   1       45.31       60.87     16.91 o 
   0 -15   1        2.86        7.81     10.25 o 
   1 -15   1        4.69       10.52     11.00 o 
   2 -15   1        4.77       -2.24      8.73 o 
   3 -15   1       18.51       13.28      7.34 o 
   4 -15   1       26.93       26.71      8.26 o 
  -2 -14   1      120.88      163.30     23.87 o 
  -1 -14   1        6.20       -7.10      8.83 o 
   0 -14   1       35.10       27.67     12.63 o 
   1 -14   1       86.28      103.18     17.89 o 
   2 -14   1       44.75       51.47      9.52 o 
   3 -14   1      103.99      112.24     19.81 o 
   4 -14   1        0.06        5.78      5.94 o 
   5 -14   1        0.07        2.73      5.91 o 
   6 -14   1        3.27       11.54      9.68 o 
  -3 -13   1        6.27       12.83     10.32 o 
  -2 -13   1        1.54        1.15      9.47 o 
  -1 -13   1        1.98       14.77      9.98 o 
   0 -13   1       31.80       21.93     10.76 o 
   1 -13   1       63.48       62.76     14.97 o 
   2 -13   1       31.50       25.46      9.13 o 
   3 -13   1        3.14        1.07     10.52 o 
   4 -13   1       17.19       16.23      6.01 o 
   5 -13   1       44.07       65.81      9.24 o 
   6 -13   1        0.21        1.22      7.03 o 
  -4 -12   1        5.80       14.26     11.14 o 
  -3 -12   1       37.51       25.63     11.41 o 
  -2 -12   1       17.66       17.99      9.95 o 
  -1 -12   1       68.54       61.99     14.36 o 
   0 -12   1        0.18       -3.36      3.56 o 
   1 -12   1       90.73       79.88      7.26 o 
   2 -12   1      140.47      143.00     12.17 o 
   3 -12   1       21.20       12.40      8.45 o 
   4 -12   1       26.36       31.19      6.84 o 
   5 -12   1        3.71        1.98      6.48 o 
   6 -12   1        2.64        6.62      6.93 o 
   7 -12   1        9.64        8.69      8.18 o 
  -5 -11   1        0.78       -8.25      8.59 o 
  -4 -11   1       67.93       73.06     15.99 o 
  -3 -11   1        5.86        0.10      7.16 o 
  -2 -11   1       23.89       36.87     11.61 o 
  -1 -11   1        2.50       -0.73      2.77 o 
   0 -11   1       61.66       51.60      4.32 o 
   1 -11   1        4.14        4.32      2.04 o 
   2 -11   1       91.73       86.07      5.00 o 
   3 -11   1        0.23        1.35      2.12 o 
   4 -11   1       36.99       41.94      5.09 o 
   5 -11   1       72.37       72.17      7.09 o 
   6 -11   1       50.99       46.17     10.05 o 
   7 -11   1        0.00        3.06      6.93 o 
  -5 -10   1        5.29        5.23      8.76 o 
  -4 -10   1        0.75        3.29      4.83 o 
  -3 -10   1       49.61       38.54     11.78 o 
  -2 -10   1       26.39       25.82      4.15 o 
  -1 -10   1      220.95      228.09      7.10 o 
   0 -10   1       23.47       22.59      2.98 o 
   1 -10   1       70.90       73.65      3.93 o 
   2 -10   1      187.18      184.88      5.88 o 
   3 -10   1      441.60      455.65      9.13 o 
   4 -10   1      272.78      286.76     14.29 o 
   5 -10   1      602.72      619.41     16.50 o 
   6 -10   1      487.12      504.66     12.33 o 
   7 -10   1        0.01       -4.45      5.43 o 
   8 -10   1       26.88       18.57      8.69 o 
  -6  -9   1       13.47       12.12      6.71 o 
  -5  -9   1      105.47      113.74     11.08 o 
  -4  -9   1        6.08        6.89      4.38 o 
  -3  -9   1      113.66      102.84      9.62 o 
  -2  -9   1       62.05       54.90      4.52 o 
  -1  -9   1      157.37      168.93      9.67 o 
   0  -9   1      152.37      145.81      7.03 o 
   1  -9   1      119.67      107.30      4.13 o 
   2  -9   1        5.68        6.56      1.76 o 
   3  -9   1       53.43       52.12      2.73 o 
   4  -9   1      589.33      623.58     13.65 o 
   5  -9   1      599.82      618.29     15.83 o 
   6  -9   1      144.51      173.59      8.05 o 
   7  -9   1      607.46      639.66     26.07 o 
   8  -9   1      124.25      174.61     17.69 o 
  -6  -8   1       27.82       24.07      6.62 o 
  -5  -8   1       65.13       67.08     14.55 o 
  -4  -8   1       58.27       53.21      6.03 o 
  -3  -8   1      934.81      949.63     27.13 o 
  -2  -8   1        1.16        3.77      2.02 o 
  -1  -8   1       65.47       67.79      4.14 o 
   0  -8   1        1.24        0.53      1.71 o 
   1  -8   1      151.86      158.90      4.38 o 
   2  -8   1        9.18        8.35      1.60 o 
   3  -8   1       91.75       76.93      2.73 o 
   4  -8   1       16.58       18.03      2.64 o 
   5  -8   1      705.81      722.72     25.70 o 
   6  -8   1      208.84      206.33      8.13 o 
   7  -8   1        1.36       -2.79      3.31 o 
   8  -8   1       25.37       27.57      8.52 o 
  -7  -7   1        5.21        5.10      6.15 o 
  -6  -7   1      138.57      153.56     11.70 o 
  -5  -7   1      196.41      216.25     15.57 o 
  -4  -7   1        1.88        0.12      3.30 o 
  -3  -7   1        0.14       -0.22      2.16 o 
  -2  -7   1      251.13      219.79      7.19 o 
  -1  -7   1        3.13        2.10      1.63 o 
   0  -7   1       29.26       27.09      2.32 o 
   1  -7   1      189.21      195.97      6.60 o 
   2  -7   1      189.86      193.70      4.12 o 
   3  -7   1       52.32       54.88      2.42 o 
   4  -7   1        3.98        4.92      1.89 o 
   5  -7   1        0.02       -0.38      1.31 o 
   6  -7   1        5.22        3.79      2.53 o 
   7  -7   1      414.21      415.80     18.04 o 
   8  -7   1      692.51      649.58     20.17 o 
  -7  -6   1       25.28       29.73      6.27 o 
  -6  -6   1      218.25      226.75     12.36 o 
  -5  -6   1      486.86      487.85     14.71 o 
  -4  -6   1      370.31      391.07     10.37 o 
  -3  -6   1       65.70       61.25      4.35 o 
  -2  -6   1      165.19      176.29      5.93 o 
  -1  -6   1       33.60       36.64      2.72 o 
   0  -6   1       18.49       15.62      1.95 o 
   1  -6   1       73.26       71.77      2.49 o 
   2  -6   1      354.85      368.43      5.78 o 
   3  -6   1       36.45       43.13      2.97 o 
   4  -6   1       12.58       12.85      1.95 o 
   5  -6   1       34.44       34.25      3.43 o 
   6  -6   1       35.44       28.94      2.31 o 
   7  -6   1        0.10        1.35      3.24 o 
   8  -6   1       87.98       90.69     15.55 o 
   9  -6   1        9.10        7.84      7.03 o 
  -8  -5   1        7.75       13.51      8.25 o 
  -7  -5   1      204.54      206.07     11.06 o 
  -6  -5   1       42.09       41.66      6.02 o 
  -5  -5   1      122.49      130.10      7.71 o 
  -4  -5   1        0.27        2.86      2.14 o 
  -3  -5   1       94.22       97.72      4.17 o 
  -2  -5   1      389.93      386.75      7.97 o 
  -1  -5   1      104.79      104.93      3.94 o 
   0  -5   1       13.21       12.94      2.32 o 
   1  -5   1      216.54      203.68      3.93 o 
   2  -5   1      225.08      231.02      3.87 o 
   3  -5   1       78.24       79.69      3.44 o 
   4  -5   1      587.42      595.40     10.47 o 
   5  -5   1      287.68      294.22      6.77 o 
   6  -5   1     2184.60     2113.44     32.77 o 
   7  -5   1       38.60       36.08      3.32 o 
   8  -5   1      178.48      164.10      9.19 o 
   9  -5   1        1.94        6.55      7.10 o 
  -8  -4   1      117.70      125.35     14.57 o 
  -7  -4   1       15.73       15.14      4.40 o 
  -6  -4   1      308.85      325.52     10.93 o 
  -5  -4   1       18.46       26.74      3.48 o 
  -4  -4   1       11.86       13.65      2.36 o 
  -3  -4   1      385.82      372.44      7.50 o 
  -2  -4   1        4.60        7.47      1.87 o 
  -1  -4   1      146.08      135.93      5.28 o 
   0  -4   1       17.18       21.84      1.59 o 
   1  -4   1      186.14      218.47      4.24 o 
   2  -4   1      139.70      146.80      3.02 o 
   3  -4   1       57.39       58.92      2.12 o 
   4  -4   1     3652.71     3674.23     43.10 o 
   5  -4   1       28.06       28.99      2.94 o 
   6  -4   1        2.06        3.84      2.37 o 
   7  -4   1       13.74       11.76      2.87 o 
   8  -4   1       17.75       10.57      7.38 o 
   9  -4   1        0.16        0.54      6.59 o 
  -8  -3   1       79.17       64.44     10.73 o 
  -7  -3   1       43.67       40.78      8.42 o 
  -6  -3   1        4.48        6.87      2.87 o 
  -5  -3   1      146.21      139.53      5.64 o 
  -4  -3   1      133.29      141.55      6.60 o 
  -3  -3   1      192.25      188.55      6.04 o 
  -2  -3   1        1.14        0.87      1.09 o 
  -1  -3   1      212.08      212.31      4.51 o 
   0  -3   1       11.10       14.03      3.00 o 
   1  -3   1      828.80      818.81      9.69 o 
   2  -3   1     2117.47     2100.71     27.22 o 
   3  -3   1       11.37        6.80      1.93 o 
   4  -3   1     4761.81     4805.45     61.34 o 
   5  -3   1      128.51      123.88      5.01 o 
   6  -3   1      116.72      114.49      5.78 o 
   7  -3   1       37.78       39.12      4.22 o 
   8  -3   1       13.05       10.46      4.27 o 
   9  -3   1       12.95       11.27      7.33 o 
  -8  -2   1      769.16      704.65     31.27 o 
  -7  -2   1       25.81       28.17      5.26 o 
  -6  -2   1     1146.42     1128.76     22.72 o 
  -5  -2   1      344.91      353.31      8.19 o 
  -4  -2   1     1112.72     1089.98     18.26 o 
  -3  -2   1      179.75      200.38      5.21 o 
  -2  -2   1     1890.14     1845.18     22.32 o 
  -1  -2   1     1188.36     1046.53     13.13 o 
   0  -2   1       43.05       39.35      1.51 o 
   1  -2   1      283.18      257.62      3.94 o 
   2  -2   1    34893.30    33284.64    465.42 o 
   3  -2   1       15.71       16.08      1.60 o 
   4  -2   1     1151.56     1180.20     25.49 o 
   5  -2   1      163.97      162.23      4.86 o 
   6  -2   1       20.25       20.29      3.15 o 
   7  -2   1       54.52       43.01      5.38 o 
   8  -2   1       22.30       16.78      5.04 o 
   9  -2   1        6.21       12.77      7.61 o 
  -8  -1   1       30.07       36.43      8.22 o 
  -7  -1   1        5.59        4.15      3.57 o 
  -6  -1   1      620.91      605.81     17.70 o 
  -5  -1   1        1.40        1.58      1.30 o 
  -4  -1   1     8036.44     8123.33    131.52 o 
  -3  -1   1      430.59      450.56      8.30 o 
  -2  -1   1    26335.94    24897.31    312.40 o 
  -1  -1   1      513.69      476.66      6.01 o 
   1  -1   1        1.92       -1.05      1.05 o 
   2  -1   1    11053.41    10515.20    131.24 o 
   3  -1   1      352.57      355.07      5.76 o 
   4  -1   1      547.87      552.92     15.76 o 
   5  -1   1       30.32       32.86      2.64 o 
   6  -1   1       38.84       37.24      2.87 o 
   7  -1   1       95.63       88.37      7.51 o 
   8  -1   1       12.95        7.13      6.35 o 
   9  -1   1       17.95       17.35      8.42 o 
  -9   0   1        8.08        1.60      6.45 o 
  -8   0   1       79.24       70.19      7.28 o 
  -7   0   1        4.46        4.95      3.32 o 
  -6   0   1      371.84      355.91     11.85 o 
  -5   0   1        6.17        4.96      2.22 o 
  -4   0   1      367.45      370.22      9.69 o 
  -3   0   1      139.73      128.10      7.30 o 
  -2   0   1    22658.41    21514.18    430.60 o 
   0   0   1        0.30       -0.07      0.07 o 
   1   0   1       10.75       13.85      0.79 o 
   2   0   1    13323.75    12967.84    127.71 o 
   3   0   1       17.53       14.04      1.51 o 
   4   0   1       38.83       37.42      2.74 o 
   5   0   1        6.28        5.44      1.82 o 
   6   0   1      216.60      199.95     10.24 o 
   7   0   1        0.66        0.63      3.52 o 
   8   0   1        3.33       -2.48      5.84 o 
   9   0   1        3.73        3.19      7.44 o 
  -9   1   1        5.36       -1.05      6.21 o 
  -8   1   1       96.59       92.03      7.60 o 
  -7   1   1        0.49       -0.97      2.85 o 
  -6   1   1       20.44       24.55      3.50 o 
  -5   1   1      132.33      139.49      4.58 o 
  -4   1   1        4.15        4.86      2.00 o 
  -3   1   1      320.24      328.50     18.18 o 
  -1   1   1      308.15      298.00      5.66 o 
   0   1   1        0.31       -0.16      0.16 o 
   1   1   1      888.92      819.38     10.71 o 
   2   1   1      366.11      342.94      5.26 o 
   3   1   1        7.04       10.30      1.33 o 
   4   1   1      941.84      972.86     17.07 o 
   5   1   1       26.48       26.67      2.89 o 
   6   1   1       15.15       15.64      3.26 o 
   7   1   1       32.68       35.88      4.05 o 
   8   1   1        0.09       -5.06      5.53 o 
  -9   2   1       85.77       77.82     11.10 o 
  -8   2   1        2.25       -0.76      3.32 o 
  -7   2   1        0.26        0.19      2.59 o 
  -6   2   1        8.70        9.42      2.22 o 
  -5   2   1       36.50       40.00      2.97 o 
  -4   2   1      388.99      397.43     14.70 o 
  -3   2   1       10.17        8.57      1.80 o 
  -2   2   1     1495.53     1383.89     42.37 o 
  -1   2   1      552.05      492.35      5.91 o 
   0   2   1       28.46       27.94      1.43 o 
   1   2   1       12.01       18.25      1.38 o 
   2   2   1      651.79      636.93      9.46 o 
   3   2   1      922.58      919.79     13.01 o 
   4   2   1      466.96      467.67      8.88 o 
   5   2   1        2.98        3.47      2.24 o 
   6   2   1       97.63       87.42      6.18 o 
   7   2   1        0.50       -0.16      3.11 o 
   8   2   1       73.16       83.86     12.43 o 
  -9   3   1        0.04        2.89      5.98 o 
  -8   3   1       17.85       13.67      3.41 o 
  -7   3   1        4.24        1.39      2.33 o 
  -6   3   1       62.28       58.39      3.20 o 
  -5   3   1        0.29       -0.44      1.91 o 
  -4   3   1     2061.21     2115.06     44.53 o 
  -3   3   1      319.74      315.89     15.58 o 
  -2   3   1      300.64      290.41      4.64 o 
  -1   3   1        0.00        0.09      0.61 o 
   0   3   1        6.25        5.04      1.03 o 
   1   3   1      643.69      638.14      8.81 o 
   2   3   1      154.91      164.14      4.57 o 
   3   3   1      727.78      728.88     20.34 o 
   4   3   1      190.60      201.02      5.73 o 
   5   3   1      131.05      134.56      6.48 o 
   6   3   1        3.70        0.76      3.74 o 
   7   3   1       13.82        7.51      4.18 o 
   8   3   1       45.83       42.20     10.25 o 
  -9   4   1        0.37       -0.65      5.94 o 
  -8   4   1       16.06       19.73      3.94 o 
  -7   4   1        0.77        1.07      2.15 o 
  -6   4   1       56.93       60.89      4.22 o 
  -5   4   1        0.54        0.44      1.14 o 
  -4   4   1      271.05      275.91      6.40 o 
  -3   4   1      919.09      901.90     13.99 o 
  -2   4   1        3.62        2.76      0.81 o 
  -1   4   1     1363.56     1358.91     13.84 o 
   0   4   1        2.18        2.65      1.19 o 
   1   4   1      167.10      174.25      4.29 o 
   2   4   1     1920.10     2020.86     31.80 o 
   3   4   1        0.24        1.32      1.49 o 
   4   4   1       21.27       22.26      3.72 o 
   5   4   1       73.47       75.14      6.08 o 
   6   4   1       38.25       32.66      5.72 o 
   7   4   1        0.29       -1.94      4.06 o 
   8   4   1        0.16        9.57      7.44 o 
  -9   5   1        0.13        6.28      6.11 o 
  -8   5   1        0.75        0.62      3.20 o 
  -7   5   1       66.96       66.95      4.35 o 
  -6   5   1      189.59      190.80      5.29 o 
  -5   5   1       50.04       49.35      3.03 o 
  -4   5   1        6.73        8.01      1.38 o 
  -3   5   1       13.00       11.30      1.33 o 
  -2   5   1     3498.17     3603.39     36.33 o 
  -1   5   1      306.53      302.05      4.80 o 
   0   5   1       25.17       23.98      1.80 o 
   1   5   1       39.18       40.22      2.73 o 
   2   5   1     1433.37     1516.95     22.88 o 
   3   5   1        3.80        3.51      1.71 o 
   4   5   1      114.36      124.67      5.87 o 
   5   5   1       28.71       27.06      4.54 o 
   6   5   1       23.64       33.02      6.03 o 
   7   5   1        8.55       12.31      5.14 o 
  -8   6   1        2.37        2.81      3.24 o 
  -7   6   1       28.31       33.44      4.25 o 
  -6   6   1        0.75        0.97      1.68 o 
  -5   6   1      115.18      112.72      3.94 o 
  -4   6   1       53.98       57.79      3.33 o 
  -3   6   1      204.47      224.42      4.96 o 
  -2   6   1      660.63      659.74      8.32 o 
  -1   6   1      124.02      139.53      3.62 o 
   0   6   1      195.32      203.90      8.69 o 
   1   6   1       86.18       88.35      3.88 o 
   2   6   1      576.09      681.60     12.46 o 
   3   6   1        9.46       10.95      2.55 o 
   4   6   1      568.50      617.87     13.22 o 
   5   6   1        4.01        4.79      4.25 o 
   6   6   1       13.29       16.52      5.35 o 
   7   6   1       20.80       12.64      5.82 o 
  -8   7   1       84.93       99.34      7.42 o 
  -7   7   1      200.46      205.21     16.18 o 
  -6   7   1        3.90        3.52      1.74 o 
  -5   7   1       69.92       75.12      3.52 o 
  -4   7   1      318.81      301.40     10.20 o 
  -3   7   1       97.13       98.80      3.37 o 
  -2   7   1      747.80      832.73     13.49 o 
  -1   7   1       31.89       34.17      2.35 o 
   0   7   1       56.70       57.45      4.70 o 
   1   7   1      316.23      318.20      7.24 o 
   2   7   1        0.01       -1.09      1.66 o 
   3   7   1       37.88       43.90      4.07 o 
   4   7   1      110.11      134.35     11.56 o 
   5   7   1        0.07       -0.85      4.19 o 
   6   7   1      182.35      189.56     24.77 o 
   7   7   1        3.21        2.82      8.42 o 
  -8   8   1       76.96       70.52      6.82 o 
  -7   8   1        7.36        4.58      3.47 o 
  -6   8   1        4.14        4.49      2.92 o 
  -5   8   1       15.01       12.15      1.79 o 
  -4   8   1      472.44      474.37     10.56 o 
  -3   8   1      300.68      304.67      7.01 o 
  -2   8   1       77.26       79.47      3.41 o 
  -1   8   1      327.66      309.28      7.37 o 
   0   8   1       31.13       38.19      3.36 o 
   1   8   1       10.29        9.85      2.17 o 
   2   8   1       11.31        9.03      2.37 o 
   3   8   1        0.29        0.60      2.48 o 
   4   8   1       37.01       37.19      8.57 o 
   5   8   1       45.46       37.73      6.96 o 
   6   8   1       28.28       24.97      6.94 o 
  -8   9   1        6.99        8.08      6.72 o 
  -7   9   1        6.62        8.14      3.75 o 
  -6   9   1        8.72       14.35      2.95 o 
  -5   9   1       42.38       39.86      4.32 o 
  -4   9   1      172.26      181.81      6.03 o 
  -3   9   1        8.48        9.75      2.22 o 
  -2   9   1       15.28       12.44      3.06 o 
  -1   9   1        0.09       -1.27      1.69 o 
   0   9   1       32.84       25.66      3.60 o 
   1   9   1      155.74      153.34      9.60 o 
   2   9   1        6.76        3.59      3.42 o 
   3   9   1        8.94       13.11      4.07 o 
   4   9   1       11.95        7.78      4.98 o 
   5   9   1        3.62        7.10      8.96 o 
   6   9   1       32.32       33.71     12.02 o 
  -7  10   1        4.40        5.98      6.62 o 
  -6  10   1      284.38      273.57     12.03 o 
  -5  10   1        0.37        1.64      3.34 o 
  -4  10   1        6.40       12.85      3.65 o 
  -3  10   1        0.46        1.20      2.12 o 
  -2  10   1        1.66       -0.84      1.75 o 
  -1  10   1        0.06       -0.51      1.65 o 
   0  10   1        1.80       -0.35      2.06 o 
   1  10   1        7.80        4.92      2.66 o 
   2  10   1        4.13        8.37      4.61 o 
   3  10   1        5.56       -1.70      7.33 o 
   4  10   1       13.87       16.84     10.15 o 
   5  10   1        7.38       17.89     11.27 o 
  -7  11   1        3.59       -1.46      6.72 o 
  -6  11   1      112.17      117.57     14.94 o 
  -5  11   1        7.26        6.13      4.72 o 
  -4  11   1      115.74      116.58      7.90 o 
  -3  11   1       34.81       35.22      5.14 o 
  -2  11   1       36.04       33.96      4.03 o 
  -1  11   1        1.93        3.04      2.82 o 
   0  11   1       12.06        8.63      3.21 o 
   1  11   1        3.91       13.51      8.42 o 
   2  11   1       27.86       29.91     10.46 o 
   3  11   1        9.95        2.31      7.40 o 
   4  11   1        1.16        4.86      8.35 o 
  -7  12   1       36.73       27.60      9.85 o 
  -6  12   1        2.37        2.82      6.82 o 
  -5  12   1       16.46       17.90      6.11 o 
  -4  12   1       24.08       14.68     10.92 o 
  -3  12   1        5.76        5.18      4.90 o 
  -2  12   1       14.52        5.35      3.66 o 
  -1  12   1       18.84       11.58      4.16 o 
   0  12   1       17.47       20.04      6.55 o 
   1  12   1       12.66       -6.42      6.42 o 
   2  12   1        3.98       10.46      9.44 o 
   3  12   1        0.19       -1.02      8.76 o 
   4  12   1      142.88      178.04     24.55 o 
  -6  13   1        8.42        7.10      8.39 o 
  -5  13   1       46.33       49.53     12.19 o 
  -4  13   1        0.33        0.36      5.15 o 
  -3  13   1      107.09      121.80     17.59 o 
  -2  13   1        1.96        8.77      8.22 o 
  -1  13   1        1.13       12.94      9.10 o 
   0  13   1        0.09       -5.33      7.98 o 
   1  13   1        1.51        2.61      8.18 o 
   2  13   1        6.24       -0.31     10.29 o 
   3  13   1       18.95       31.13     13.85 o 
  -5  14   1        2.02       -5.70      8.45 o 
  -4  14   1        1.09        7.75      6.79 o 
  -3  14   1       40.65       54.33     14.40 o 
  -2  14   1       26.04       20.61      9.63 o 
  -1  14   1       26.41        3.73     10.12 o 
   0  14   1        0.14        0.17     10.29 o 
   1  14   1        4.50       10.63     12.02 o 
  -3  15   1       23.03       16.94     11.68 o 
  -2  15   1        0.02       -3.12      9.30 o 
  -1  15   1        3.26        2.51     11.10 o 
   0  15   1        2.65       -4.82     10.19 o 
   1 -16   2       40.04       72.72     18.44 o 
   2 -16   2      195.37      255.04     29.23 o 
   3 -16   2       59.51       61.25     15.55 o 
  -1 -15   2       11.65        7.74     11.81 o 
   0 -15   2       14.39       15.86     11.20 o 
   1 -15   2       12.01        7.67     10.46 o 
   2 -15   2        0.75        3.33      7.74 o 
   3 -15   2       50.12       55.15     11.75 o 
   4 -15   2       57.41       76.63     11.13 o 
   5 -15   2      109.48      105.56     12.82 o 
  -3 -14   2        5.71       -3.67      9.95 o 
  -2 -14   2        0.63       -0.68      9.95 o 
  -1 -14   2       34.01       35.48     13.11 o 
   0 -14   2      136.62      125.89     19.73 o 
   1 -14   2        1.98       -1.43      8.11 o 
   2 -14   2       47.91       39.83     13.67 o 
   3 -14   2        2.44        1.95      5.41 o 
   4 -14   2       45.99       51.46      9.30 o 
   5 -14   2       26.54       18.67     14.26 o 
   6 -14   2        9.45       31.37     11.68 o 
  -4 -13   2       18.51        8.42     11.07 o 
  -3 -13   2        6.16       -0.10      9.44 o 
  -2 -13   2      122.47      158.55     22.24 o 
  -1 -13   2        0.09       -7.20      7.20 o 
   0 -13   2       49.51       43.79      7.65 o 
   1 -13   2       16.42       22.48      4.92 o 
   2 -13   2       63.81       70.60      9.73 o 
   3 -13   2       94.81       96.95     10.89 o 
   4 -13   2       43.07       47.85      8.39 o 
   5 -13   2       17.52       21.93      7.33 o 
   6 -13   2       48.25       43.97     11.54 o 
  -4 -12   2        6.19       23.70     11.92 o 
  -3 -12   2       18.07        9.74     10.19 o 
  -2 -12   2      132.85      182.83     22.48 o 
  -1 -12   2       14.97       19.35      9.81 o 
   0 -12   2      372.94      380.90     11.92 o 
   1 -12   2       99.33       99.33      6.59 o 
   2 -12   2       40.96       45.05      5.81 o 
   3 -12   2      139.67      147.68     16.55 o 
   4 -12   2       19.91       27.02     14.09 o 
   5 -12   2        1.27       -2.36      6.81 o 
   6 -12   2        0.23        5.77      7.16 o 
   7 -12   2        0.11       -4.79      7.33 o 
  -5 -11   2       11.55        1.97      9.23 o 
  -4 -11   2        9.12       -7.64      7.64 o 
  -3 -11   2      101.99      105.97     10.42 o 
  -2 -11   2      144.77      165.93     10.28 o 
  -1 -11   2      653.82      662.61     16.16 o 
   0 -11   2      194.35      206.13      7.58 o 
   1 -11   2     1310.84     1354.01     25.70 o 
   2 -11   2     1453.12     1483.65     23.37 o 
   3 -11   2       33.73       38.02      3.43 o 
   4 -11   2      147.92      135.42      8.44 o 
   5 -11   2       35.41       29.78      5.83 o 
   6 -11   2       40.17       26.19      8.76 o 
   7 -11   2      179.30      171.89     18.20 o 
   8 -11   2       17.85        6.45      8.22 o 
  -6 -10   2       22.48       35.82     11.54 o 
  -5 -10   2        0.08       -1.29      4.78 o 
  -4 -10   2        3.98       -1.45      5.50 o 
  -3 -10   2      158.35      162.88     12.06 o 
  -2 -10   2       24.36       23.66      3.89 o 
  -1 -10   2      540.15      527.88     11.87 o 
   0 -10   2        3.55        4.18      2.04 o 
   1 -10   2       20.74       24.76      3.63 o 
   2 -10   2      850.56      872.84     21.04 o 
   3 -10   2     2184.01     2226.26     31.70 o 
   4 -10   2      611.18      615.51     21.78 o 
   5 -10   2      818.00      857.14     22.42 o 
   6 -10   2      173.62      205.66      9.07 o 
   7 -10   2      159.28      140.46     16.02 o 
   8 -10   2        0.21       -1.29      6.69 o 
  -6  -9   2       11.29       10.08      9.29 o 
  -5  -9   2        0.48        0.49      4.48 o 
  -4  -9   2      139.89      164.49     12.18 o 
  -3  -9   2      390.20      413.26     13.82 o 
  -2  -9   2      312.43      327.24     11.66 o 
  -1  -9   2       59.35       69.45      4.44 o 
   0  -9   2      417.16      399.59      8.43 o 
   1  -9   2      567.05      551.51     10.96 o 
   2  -9   2       43.93       50.15      3.14 o 
   3  -9   2      149.84      145.46      4.28 o 
   4  -9   2        7.95        9.71      2.28 o 
   5  -9   2      455.17      469.74     13.36 o 
   6  -9   2       71.48       83.43      7.21 o 
   7  -9   2      640.15      715.22     34.60 o 
   8  -9   2      122.11      137.43     16.13 o 
  -7  -8   2       26.84       20.91     10.80 o 
  -6  -8   2       21.23       28.87     12.83 o 
  -5  -8   2       24.94       25.17     10.29 o 
  -4  -8   2      261.98      278.55     13.94 o 
  -3  -8   2     1288.09     1298.11     24.46 o 
  -2  -8   2      114.69      120.81      7.37 o 
  -1  -8   2        8.16       11.13      2.22 o 
   0  -8   2       20.52       21.57      2.47 o 
   1  -8   2      175.15      170.41     10.21 o 
   2  -8   2        7.10        6.12      1.34 o 
   3  -8   2      193.07      196.42      5.20 o 
   4  -8   2       21.20       19.00      2.73 o 
   5  -8   2      111.06      107.13      5.12 o 
   6  -8   2        2.64        2.59      2.61 o 
   7  -8   2       19.24       10.80      7.21 o 
   8  -8   2        2.83        1.12      6.21 o 
  -7  -7   2       30.94       24.76      7.88 o 
  -6  -7   2       46.62       55.34      7.41 o 
  -5  -7   2      781.72      800.78     24.65 o 
  -4  -7   2      821.80      871.91     24.63 o 
  -3  -7   2       75.87       83.12      5.76 o 
  -2  -7   2       39.55       35.27      3.85 o 
  -1  -7   2      206.71      202.98      5.81 o 
   0  -7   2      697.74      705.30     14.53 o 
   1  -7   2       17.60       13.78      2.70 o 
   2  -7   2      156.43      150.04      3.58 o 
   3  -7   2      609.28      594.54     11.90 o 
   4  -7   2      165.44      167.33      6.22 o 
   5  -7   2        1.99       -0.25      1.48 o 
   6  -7   2      134.75      137.72      7.00 o 
   7  -7   2        7.64        6.82      3.82 o 
   8  -7   2      722.16      678.14     31.44 o 
  -7  -6   2        2.62        2.61      4.13 o 
  -6  -6   2      335.86      337.13     14.57 o 
  -5  -6   2      159.76      175.54      8.67 o 
  -4  -6   2      194.01      180.50      6.65 o 
  -3  -6   2       11.60       10.28      2.43 o 
  -2  -6   2      244.44      239.87      6.40 o 
  -1  -6   2       49.65       48.59      4.19 o 
   0  -6   2       31.42       30.25      2.36 o 
   1  -6   2        0.45       -0.80      0.88 o 
   2  -6   2      226.04      230.14      5.24 o 
   3  -6   2      195.23      208.17      4.27 o 
   4  -6   2       17.90       15.77      2.22 o 
   5  -6   2       57.25       60.45      4.58 o 
   6  -6   2      631.05      623.32     12.32 o 
   7  -6   2        1.46       -1.74      3.10 o 
   8  -6   2      165.95      173.92     10.48 o 
   9  -6   2       65.87       55.34     11.14 o 
  -8  -5   2       78.36       82.91     13.07 o 
  -7  -5   2      527.36      593.27     18.94 o 
  -6  -5   2      137.52      150.73      8.14 o 
  -5  -5   2       19.70       25.40      5.79 o 
  -4  -5   2        1.30        1.69      1.88 o 
  -3  -5   2      130.42      125.58      4.40 o 
  -2  -5   2       56.77       51.82      2.99 o 
  -1  -5   2       76.72       70.52      4.71 o 
   0  -5   2       95.72      106.72      3.28 o 
   1  -5   2      213.55      233.16      7.91 o 
   2  -5   2      199.43      195.48      5.76 o 
   3  -5   2        0.00        2.85      1.23 o 
   4  -5   2      513.09      539.23     10.67 o 
   5  -5   2       54.81       58.38      2.27 o 
   6  -5   2     1618.39     1620.30     26.43 o 
   7  -5   2        0.14        3.34      2.00 o 
   8  -5   2       89.94       83.69      9.64 o 
   9  -5   2       40.19       47.16     10.39 o 
  -8  -4   2      201.69      208.87     16.64 o 
  -7  -4   2      119.57      122.02     12.53 o 
  -6  -4   2      105.32       97.84      6.22 o 
  -5  -4   2        0.63       -0.46      2.06 o 
  -4  -4   2      173.44      169.81     14.75 o 
  -3  -4   2      102.86      104.90      3.58 o 
  -2  -4   2      238.86      242.11      5.44 o 
  -1  -4   2       54.70       58.22      2.61 o 
   0  -4   2     1482.03     1535.39     19.39 o 
   1  -4   2      601.66      561.53      8.29 o 
   2  -4   2      277.31      263.22      4.72 o 
   3  -4   2      315.51      343.87      8.32 o 
   4  -4   2     3654.33     3635.46     43.20 o 
   5  -4   2       50.90       50.08      2.42 o 
   6  -4   2       22.03       26.80      3.36 o 
   7  -4   2      160.72      154.56      6.41 o 
   8  -4   2        1.47       -0.69      3.89 o 
   9  -4   2        5.96        3.19      7.03 o 
  -8  -3   2      305.97      285.80     18.54 o 
  -7  -3   2       21.92       17.27      5.04 o 
  -6  -3   2       83.16       89.50      5.24 o 
  -5  -3   2      601.27      612.72     12.18 o 
  -4  -3   2      378.75      389.97     10.19 o 
  -3  -3   2      198.86      211.07      4.55 o 
  -2  -3   2      277.75      269.08      6.29 o 
  -1  -3   2     1423.68     1376.87     17.25 o 
   0  -3   2       52.40       49.70      3.45 o 
   1  -3   2      625.07      618.09      9.08 o 
   2  -3   2       93.01       98.28      2.12 o 
   3  -3   2     2364.34     2376.67     31.28 o 
   4  -3   2     1861.90     1872.49     23.44 o 
   5  -3   2      162.00      164.91      4.64 o 
   6  -3   2       66.31       68.58      4.35 o 
   7  -3   2       36.98       39.17      3.98 o 
   8  -3   2       67.66       54.25      9.74 o 
   9  -3   2      140.07      126.16     15.11 o 
  -8  -2   2      419.99      368.47     20.57 o 
  -7  -2   2      111.17       92.66     18.11 o 
  -6  -2   2     2135.15     2085.16     46.92 o 
  -5  -2   2       22.74       24.28      2.16 o 
  -4  -2   2     1920.95     1971.23     34.49 o 
  -3  -2   2     1313.14     1236.33     22.22 o 
  -2  -2   2        1.80        2.03      0.77 o 
  -1  -2   2     2387.00     2299.98     26.99 o 
   0  -2   2     8266.68     7458.15     78.87 o 
   1  -2   2     3153.16     3033.76     32.43 o 
   2  -2   2     9332.53     8995.72     94.35 o 
   3  -2   2      122.69      122.85      3.19 o 
   4  -2   2        3.29        3.38      1.30 o 
   5  -2   2      261.35      246.34      9.16 o 
   6  -2   2       31.22       32.91      2.78 o 
   7  -2   2       31.12       28.62      4.19 o 
   8  -2   2       11.55       29.03      7.54 o 
   9  -2   2        0.86       -5.33      6.86 o 
  -8  -1   2       36.10       38.55      6.01 o 
  -7  -1   2      108.66      107.37      7.70 o 
  -6  -1   2      122.58      120.58      6.82 o 
  -5  -1   2       47.92       51.02      4.29 o 
  -4  -1   2     3429.16     3380.45     67.88 o 
  -3  -1   2      640.29      632.58      8.94 o 
  -2  -1   2     8427.75     8043.42    130.15 o 
  -1  -1   2     2412.96     2269.14     32.10 o 
   0  -1   2     4453.10     3597.87    139.91 o 
   1  -1   2     2903.64     2702.16     29.02 o 
   2  -1   2       76.63       65.39      1.87 o 
   3  -1   2      647.45      599.99      8.09 o 
   4  -1   2      136.37      125.05      4.35 o 
   5  -1   2       83.68       82.38      3.66 o 
   6  -1   2        0.00       -0.20      1.59 o 
   7  -1   2       16.50        8.86      3.48 o 
   8  -1   2       34.10       27.84      8.32 o 
   9  -1   2        4.65        7.64      7.47 o 
  -9   0   2        8.95        2.82      6.15 o 
  -8   0   2       30.84       27.69      5.13 o 
  -7   0   2      154.31      151.12      8.05 o 
  -6   0   2      315.87      315.45     10.25 o 
  -5   0   2      491.81      500.94     12.54 o 
  -4   0   2      301.31      282.51     12.29 o 
  -3   0   2      368.90      361.27     12.77 o 
  -1   0   2     1858.61     1713.91     28.45 o 
   0   0   2    13205.73    10898.11    379.76 o 
   1   0   2     1298.97     1120.44     12.26 o 
   2   0   2      526.95      498.97      6.17 o 
   3   0   2      205.28      205.47      4.14 o 
   4   0   2      412.05      403.52      7.45 o 
   5   0   2       92.74       89.47      4.28 o 
   6   0   2      241.22      248.19      7.81 o 
   7   0   2        0.01        5.32      2.50 o 
   8   0   2       10.87       14.77      7.27 o 
  -9   1   2        1.05       -0.98      5.94 o 
  -8   1   2       14.25        9.64      3.85 o 
  -7   1   2       16.88        6.21      4.69 o 
  -6   1   2       12.77       15.16      2.64 o 
  -4   1   2        3.60        4.76      1.56 o 
  -2   1   2       37.94       30.66      4.07 o 
  -1   1   2     2439.61     2135.50     42.88 o 
   0   1   2       95.93       92.67      2.26 o 
   1   1   2     3767.64     3281.27     39.74 o 
   2   1   2       26.38       20.35      1.45 o 
   3   1   2       13.02       16.03      1.60 o 
   4   1   2       96.05       95.27      3.64 o 
   5   1   2      323.56      317.93      7.86 o 
   6   1   2        0.01        1.21      2.40 o 
   7   1   2       36.49       47.47     10.02 o 
   8   1   2       10.70        7.33      6.96 o 
  -9   2   2      111.30      105.49     11.92 o 
  -8   2   2       20.74       16.73      3.42 o 
  -7   2   2       60.96       60.78      5.76 o 
  -6   2   2       76.86       77.98      4.22 o 
  -5   2   2       17.91       14.73      2.69 o 
  -4   2   2      126.25      112.81      4.59 o 
  -3   2   2        1.35       -2.38      2.38 o 
  -2   2   2        1.33        2.85      1.15 o 
  -1   2   2     4262.56     3869.10     44.39 o 
   0   2   2      468.50      409.25      5.84 o 
   1   2   2     2476.23     2277.82     25.74 o 
   2   2   2      578.70      551.07     14.03 o 
   3   2   2        1.10        2.04      1.25 o 
   4   2   2      442.36      491.63      9.00 o 
   5   2   2        5.43        4.08      2.22 o 
   6   2   2        9.89        5.04      2.79 o 
   7   2   2        8.81        8.05      4.13 o 
   8   2   2       11.46       15.04      7.98 o 
  -9   3   2        2.26        3.62      4.10 o 
  -8   3   2       24.31       26.06      4.29 o 
  -7   3   2       38.58       37.79      4.47 o 
  -6   3   2      160.12      164.54      7.52 o 
  -5   3   2      141.12      149.28     13.48 o 
  -4   3   2       19.07       17.52      2.40 o 
  -3   3   2        7.04       10.84      2.63 o 
  -2   3   2      744.18      723.82     10.16 o 
  -1   3   2      191.97      177.35      3.04 o 
   0   3   2     3652.52     3519.32     38.51 o 
   1   3   2        2.85        3.62      1.10 o 
   2   3   2      938.28     1002.12     15.80 o 
   3   3   2       44.22       43.30      2.76 o 
   4   3   2      123.29      112.62      4.98 o 
   5   3   2        2.74        1.92      2.13 o 
   6   3   2       71.28       77.64      7.37 o 
   7   3   2        0.08        6.15      4.34 o 
   8   3   2        1.98       12.02      7.98 o 
  -9   4   2       21.79       18.84      4.66 o 
  -8   4   2        7.30        9.29      3.29 o 
  -7   4   2        9.54        2.56      2.03 o 
  -6   4   2      237.57      239.74      8.90 o 
  -5   4   2      109.32      106.41     11.34 o 
  -4   4   2     1362.65     1409.19     38.47 o 
  -3   4   2       65.21       59.56      2.11 o 
  -2   4   2     1015.55     1063.06     13.68 o 
  -1   4   2       10.03        9.39      1.03 o 
   0   4   2       32.98       34.85      2.04 o 
   1   4   2     1033.08     1070.26     15.08 o 
   2   4   2        0.35       -0.22      1.54 o 
   3   4   2       90.07       84.57      4.14 o 
   4   4   2       36.12       36.45      4.57 o 
   5   4   2       16.92       16.73      3.25 o 
   6   4   2        0.31        1.34      3.99 o 
   7   4   2        0.19       -3.78      3.78 o 
   8   4   2        7.58       13.21      8.45 o 
  -9   5   2        8.78        6.70      4.05 o 
  -8   5   2        0.50       -0.81      2.75 o 
  -7   5   2       34.82       26.74      2.97 o 
  -6   5   2       20.80       18.34      2.04 o 
  -5   5   2       12.60       11.87      1.62 o 
  -4   5   2       32.92       34.58      2.17 o 
  -3   5   2        0.37        1.86      0.86 o 
  -2   5   2      546.87      653.21      9.57 o 
  -1   5   2       51.60       51.54      2.16 o 
   0   5   2     8774.71     9686.88    121.92 o 
   1   5   2      231.07      238.30      5.61 o 
   2   5   2       74.81       81.23      5.96 o 
   3   5   2        1.28        0.74      1.83 o 
   4   5   2       30.94       30.22      3.36 o 
   5   5   2        3.55        1.41      3.18 o 
   6   5   2       17.76       17.03      7.04 o 
   7   5   2        5.78        2.21      4.88 o 
  -8   6   2       66.19       64.89      5.66 o 
  -7   6   2       24.76       24.99      4.02 o 
  -6   6   2       73.13       74.38      4.07 o 
  -5   6   2        5.36        3.51      1.60 o 
  -4   6   2      112.40      125.08      4.14 o 
  -3   6   2       58.79       58.24      2.54 o 
  -2   6   2      378.10      387.62      6.60 o 
  -1   6   2     1103.56     1134.00     13.65 o 
   0   6   2      819.56      923.09     15.31 o 
   1   6   2       29.23       21.06      2.26 o 
   2   6   2     1325.58     1445.16     20.88 o 
   3   6   2       47.55       52.61      5.17 o 
   4   6   2      307.79      306.97      9.90 o 
   5   6   2        2.21        7.45      4.65 o 
   6   6   2        2.99        4.78      4.90 o 
   7   6   2        1.71        4.49      5.51 o 
  -8   7   2        4.72        6.94      3.54 o 
  -7   7   2        6.45        5.57      3.02 o 
  -6   7   2        9.49        9.30      2.21 o 
  -5   7   2      113.31      112.02      4.37 o 
  -4   7   2       49.47       45.62      2.33 o 
  -3   7   2        0.52        0.99      1.25 o 
  -2   7   2      892.14      967.36     12.85 o 
  -1   7   2       45.46       45.61      2.93 o 
   0   7   2       40.70       31.13      2.96 o 
   1   7   2       15.89       13.93      2.21 o 
   2   7   2      236.04      236.69      6.69 o 
   3   7   2       18.01       18.82      3.12 o 
   4   7   2      143.68      146.94      9.36 o 
   5   7   2       16.69       16.60      5.36 o 
   6   7   2       52.45       66.15      8.80 o 
  -8   8   2        0.44        0.05      3.52 o 
  -7   8   2        0.05       -2.73      2.73 o 
  -6   8   2       19.70        9.14      7.16 o 
  -5   8   2       41.86       40.84      3.76 o 
  -4   8   2      188.29      195.20      5.32 o 
  -3   8   2       13.89       10.77      1.86 o 
  -2   8   2       70.22       76.96      3.54 o 
  -1   8   2      268.14      265.82      6.88 o 
   0   8   2      133.12      151.34      7.90 o 
   1   8   2      160.01      167.41      5.99 o 
   2   8   2       55.05       53.10      5.51 o 
   3   8   2      102.27       93.79     10.29 o 
   4   8   2        0.08        7.32      6.99 o 
   5   8   2       32.42       29.21      8.76 o 
   6   8   2        3.60       10.83      9.54 o 
  -8   9   2        3.95        5.23      5.94 o 
  -7   9   2        6.20        4.41      2.75 o 
  -6   9   2       22.40       15.94      4.00 o 
  -5   9   2       20.62       22.34      3.59 o 
  -4   9   2      220.71      255.54      7.51 o 
  -3   9   2      108.14      117.22      6.04 o 
  -2   9   2       42.10       45.15      3.93 o 
  -1   9   2      161.51      156.53      8.69 o 
   0   9   2       49.38       39.38      3.54 o 
   1   9   2      171.50      172.74      6.84 o 
   2   9   2        8.94        9.81      3.26 o 
   3   9   2       39.69       46.70      8.84 o 
   4   9   2       36.18       44.20     12.02 o 
   5   9   2       21.24        1.39      8.66 o 
  -7  10   2        3.65        2.24      6.08 o 
  -6  10   2       15.05        7.91      4.74 o 
  -5  10   2        3.65        1.52      2.78 o 
  -4  10   2        7.14        3.74      2.91 o 
  -3  10   2       68.57       63.49      4.70 o 
  -2  10   2        0.07       -0.08      1.90 o 
  -1  10   2      142.57      146.08      6.21 o 
   0  10   2       36.48       23.39      3.92 o 
   1  10   2      240.01      222.64     19.54 o 
   2  10   2        0.41        4.75      8.39 o 
   3  10   2        5.90       17.59     10.15 o 
   4  10   2        4.71       18.94     10.97 o 
   5  10   2       20.10       14.97     11.41 o 
  -7  11   2        3.03        0.98      6.89 o 
  -6  11   2       18.82       18.98      8.01 o 
  -5  11   2       49.02       54.64     15.87 o 
  -4  11   2        4.32        2.57      4.38 o 
  -3  11   2        9.81        3.59      5.72 o 
  -2  11   2       14.97        7.59      6.86 o 
  -1  11   2      215.95      197.83     10.55 o 
   0  11   2      205.14      186.18     11.27 o 
   1  11   2        1.36       -0.98      7.91 o 
   2  11   2      132.57      127.62     19.39 o 
   3  11   2       17.55       19.93     11.27 o 
   4  11   2       97.26       80.67     16.94 o 
  -6  12   2        1.78       -2.31      7.33 o 
  -5  12   2        0.53        0.81      6.96 o 
  -4  12   2        2.92        7.33      5.34 o 
  -3  12   2       91.37      115.79     11.82 o 
  -2  12   2        2.90        4.78      5.21 o 
  -1  12   2      136.33      131.22      9.56 o 
   0  12   2       26.66       25.46     10.36 o 
   1  12   2       17.82       25.77     11.54 o 
   2  12   2       89.21       99.65     17.89 o 
   3  12   2        2.23       -2.17      9.78 o 
  -6  13   2        3.41        2.07      8.49 o 
  -5  13   2       13.83       20.40      9.78 o 
  -4  13   2       59.15       71.59     10.04 o 
  -3  13   2       82.89       78.99     10.82 o 
  -2  13   2       17.10       15.34      6.79 o 
  -1  13   2        0.81        3.80      8.18 o 
   0  13   2        0.08        5.26      8.93 o 
   1  13   2       52.30       62.98     16.67 o 
   2  13   2        3.66       -8.52      8.52 o 
  -4  14   2       37.50       38.36     18.18 o 
  -3  14   2        0.01        6.51      6.78 o 
  -2  14   2        0.17        3.94      9.61 o 
  -1  14   2        1.24        8.42     10.19 o 
   0  14   2       22.58       10.02     10.63 o 
   1  14   2        1.90       22.54     13.55 o 
  -2  15   2        1.55        0.44      9.40 o 
   0 -16   3       91.69       94.93     19.39 o 
   1 -16   3       58.04       27.47     13.04 o 
   2 -16   3        1.67       -5.16      8.22 o 
   3 -16   3       11.35        6.48     10.15 o 
  -2 -15   3       60.68       56.80     16.91 o 
  -1 -15   3       46.47       88.54     19.22 o 
   0 -15   3       43.26       19.76     11.65 o 
   1 -15   3       77.45       58.63     15.48 o 
   2 -15   3        0.17        2.17      8.52 o 
   3 -15   3        0.94       -3.23      7.15 o 
   4 -15   3        3.03       -1.18      5.73 o 
   5 -15   3       50.82       43.11      9.85 o 
  -3 -14   3        6.51       19.66     12.19 o 
  -2 -14   3       85.02      101.62     19.15 o 
  -1 -14   3        5.31       -1.29      8.90 o 
   0 -14   3       59.09       59.79     14.94 o 
   1 -14   3        0.14        0.71      8.32 o 
   2 -14   3        4.62       -0.18      5.14 o 
   3 -14   3      321.59      291.85     17.08 o 
   4 -14   3      206.83      224.73     29.72 o 
   5 -14   3        0.61       -0.57      7.03 o 
   6 -14   3       50.78       51.06     12.80 o 
  -4 -13   3      156.82      120.66     20.61 o 
  -3 -13   3        1.06       -2.00      8.52 o 
  -2 -13   3        8.53        8.28      9.20 o 
  -1 -13   3       94.24       76.36     16.19 o 
   0 -13   3       23.42       16.40      5.86 o 
   1 -13   3       15.91       18.41      4.63 o 
   2 -13   3       35.47       44.12      8.16 o 
   3 -13   3      144.99      135.91     19.86 o 
   4 -13   3        3.62       -0.10      4.74 o 
   5 -13   3      104.29      127.85     12.29 o 
   6 -13   3       12.46       16.16      9.20 o 
   7 -13   3        5.63        6.18      9.27 o 
  -4 -12   3      151.78      163.13     21.80 o 
  -3 -12   3      134.30      174.10     22.10 o 
  -2 -12   3      730.25      817.07     42.64 o 
  -1 -12   3      361.19      381.41     27.50 o 
   0 -12   3      121.80      121.00      7.50 o 
   1 -12   3      947.16      934.98     19.81 o 
   2 -12   3      118.86      123.87      6.53 o 
   3 -12   3        3.49        2.70      4.59 o 
   4 -12   3      430.40      418.31     28.16 o 
   5 -12   3       67.98       56.53      8.29 o 
   6 -12   3        5.16        1.62      4.96 o 
   7 -12   3       33.63       43.19     11.88 o 
  -5 -11   3       30.61       32.66     11.03 o 
  -4 -11   3       22.05       38.27      7.48 o 
  -3 -11   3        7.80        5.90      4.83 o 
  -2 -11   3       10.36        7.11      4.10 o 
  -1 -11   3      224.27      265.47      9.87 o 
   0 -11   3     3058.52     3160.85     45.20 o 
   1 -11   3      910.85      930.41     16.83 o 
   2 -11   3      118.66      113.87      5.34 o 
   3 -11   3      628.89      663.16     12.17 o 
   4 -11   3      236.83      239.99     11.19 o 
   5 -11   3        0.29       -4.07      4.07 o 
   6 -11   3       10.49        9.78      5.08 o 
   7 -11   3       89.15       82.91     13.51 o 
   8 -11   3        1.81       -2.14      7.57 o 
  -6 -10   3       32.76       34.18      7.32 o 
  -5 -10   3      124.78      118.08     11.18 o 
  -4 -10   3        0.39        2.10      4.42 o 
  -3 -10   3       60.19       78.39      8.71 o 
  -2 -10   3       11.24        6.90      3.44 o 
  -1 -10   3     2856.37     2961.04     42.73 o 
   0 -10   3        0.77       -1.84      1.84 o 
   1 -10   3      537.73      550.26     12.91 o 
   2 -10   3       80.83       77.04      8.26 o 
   3 -10   3     1325.40     1280.86     24.21 o 
   4 -10   3      277.84      272.36     10.32 o 
   5 -10   3     1047.75     1078.44     20.95 o 
   6 -10   3      186.13      196.53      9.31 o 
   7 -10   3       87.70       96.79     13.65 o 
   8 -10   3       30.81       30.56     10.29 o 
  -6  -9   3       15.59       23.05      6.30 o 
  -5  -9   3      110.22      122.50     12.48 o 
  -4  -9   3       10.34        9.03      4.53 o 
  -3  -9   3      342.45      319.47     10.16 o 
  -2  -9   3     1510.69     1448.41     30.83 o 
  -1  -9   3       23.71       19.53      4.65 o 
   0  -9   3      300.02      310.60      7.96 o 
   1  -9   3      858.59      826.51     16.82 o 
   2  -9   3       57.65       54.64      3.23 o 
   3  -9   3       30.23       34.51      3.28 o 
   4  -9   3        1.15       -0.84      1.83 o 
   5  -9   3       44.96       56.89      6.63 o 
   6  -9   3       55.72       52.48      5.39 o 
   7  -9   3      402.27      467.37     25.94 o 
   8  -9   3        0.03        8.42      7.84 o 
  -7  -8   3        7.80        7.41      6.94 o 
  -6  -8   3       87.32       89.37     10.12 o 
  -5  -8   3        6.59        5.65      4.38 o 
  -4  -8   3      240.34      264.78      9.06 o 
  -3  -8   3      312.31      310.03      9.52 o 
  -2  -8   3      187.64      188.24      7.12 o 
  -1  -8   3      307.51      320.51      7.92 o 
   0  -8   3      110.97      111.12      4.67 o 
   1  -8   3      442.91      438.88     10.57 o 
   2  -8   3       23.43       24.44      2.00 o 
   3  -8   3       46.55       48.76      2.85 o 
   4  -8   3       37.42       35.89      4.23 o 
   5  -8   3        0.99       -2.16      2.32 o 
   6  -8   3        2.70        5.70      2.72 o 
   7  -8   3       10.45        5.26      3.89 o 
   8  -8   3       27.03       12.53      8.01 o 
  -7  -7   3       67.89       65.91     13.90 o 
  -6  -7   3        6.00        4.39      4.12 o 
  -5  -7   3      426.93      439.23     13.93 o 
  -4  -7   3      288.97      287.11      8.84 o 
  -3  -7   3       67.59       68.63      4.71 o 
  -2  -7   3       89.38       87.48      4.33 o 
  -1  -7   3      277.85      261.22      6.66 o 
   0  -7   3       99.21      104.53      4.38 o 
   1  -7   3      149.03      168.80      6.49 o 
   2  -7   3        0.06       -0.04      0.96 o 
   3  -7   3       26.86       27.09      2.68 o 
   4  -7   3       10.44        9.72      2.23 o 
   5  -7   3       59.16       62.90      4.19 o 
   6  -7   3      178.64      167.44      6.07 o 
   7  -7   3      144.55      170.13      8.54 o 
   8  -7   3      470.41      411.35     23.73 o 
  -7  -6   3        7.38        7.81      4.24 o 
  -6  -6   3      208.92      215.14     10.95 o 
  -5  -6   3        0.10       -0.62      2.74 o 
  -4  -6   3       95.39       97.34      5.13 o 
  -3  -6   3       15.03       14.54      2.56 o 
  -2  -6   3      205.42      196.11      5.47 o 
  -1  -6   3      728.35      706.14     22.21 o 
   0  -6   3       46.67       50.11      3.52 o 
   1  -6   3      168.30      173.68      4.99 o 
   2  -6   3      385.25      419.83      6.49 o 
   3  -6   3       20.05       19.31      1.75 o 
   4  -6   3        0.46        0.14      1.66 o 
   5  -6   3        2.25        4.11      1.99 o 
   6  -6   3      272.81      278.59      5.47 o 
   7  -6   3        0.24       -0.13      2.88 o 
   8  -6   3        9.42        3.36      6.28 o 
   9  -6   3        0.18        3.26      7.50 o 
  -8  -5   3       36.18       38.53      9.78 o 
  -7  -5   3      181.43      180.01     14.73 o 
  -6  -5   3       12.84       11.07      3.31 o 
  -5  -5   3       28.44       33.79      5.44 o 
  -4  -5   3       31.23       34.54      3.81 o 
  -3  -5   3        0.00        0.82      1.52 o 
  -2  -5   3      908.28      942.97     18.24 o 
  -1  -5   3      872.15      828.99     18.95 o 
   0  -5   3       21.49       21.41      1.77 o 
   1  -5   3     2460.36     2436.16     36.28 o 
   2  -5   3       83.05       85.31      3.00 o 
   3  -5   3      706.54      724.80     10.54 o 
   4  -5   3       58.23       63.06      2.61 o 
   5  -5   3      767.86      806.28     11.93 o 
   6  -5   3     1204.12     1178.03     16.35 o 
   7  -5   3       10.84        6.29      2.62 o 
   8  -5   3        3.43        6.04      6.31 o 
   9  -5   3        0.05       -1.19      6.96 o 
  -8  -4   3       68.83       56.46     10.19 o 
  -7  -4   3       92.41       82.64     10.42 o 
  -6  -4   3       43.50       37.06      4.74 o 
  -5  -4   3      147.97      144.33      5.56 o 
  -4  -4   3       52.86       48.53      6.20 o 
  -3  -4   3       28.22       36.72      2.11 o 
  -2  -4   3        6.43        3.97      1.31 o 
  -1  -4   3      347.21      343.91      5.94 o 
   0  -4   3      364.19      389.21      6.97 o 
   1  -4   3     2209.61     2181.37     27.57 o 
   2  -4   3        0.55       -0.56      0.61 o 
   3  -4   3      190.19      185.26      3.50 o 
   4  -4   3     1445.58     1480.66     19.40 o 
   5  -4   3      300.13      319.38      6.32 o 
   6  -4   3       91.00       86.02      3.61 o 
   7  -4   3      449.27      438.43     11.02 o 
   8  -4   3       19.07       20.61      7.33 o 
   9  -4   3       29.23       18.20      8.79 o 
  -7  -3   3       53.13       39.43      6.43 o 
  -6  -3   3       91.66       80.93      6.76 o 
  -5  -3   3      248.26      237.23      6.09 o 
  -4  -3   3        0.01       -1.06      1.41 o 
  -3  -3   3     2303.65     2263.33     39.14 o 
  -2  -3   3       38.28       40.35      1.77 o 
  -1  -3   3     1911.17     1856.42     22.58 o 
   0  -3   3       38.91       29.16      1.52 o 
   1  -3   3      109.45       93.40      2.28 o 
   2  -3   3       56.60       52.58      1.69 o 
   3  -3   3       66.22       69.30      2.56 o 
   4  -3   3     1130.54     1118.37     15.42 o 
   5  -3   3        4.57        6.46      1.65 o 
   6  -3   3      331.78      315.30     10.46 o 
   7  -3   3       52.83       53.27      6.57 o 
   8  -3   3        3.29        6.62      6.52 o 
   9  -3   3       16.47       19.11      8.76 o 
  -8  -2   3      256.40      201.33     14.57 o 
  -7  -2   3        8.67        5.98      3.53 o 
  -6  -2   3     1117.45     1070.03     26.60 o 
  -5  -2   3      688.52      728.21     18.60 o 
  -4  -2   3      616.65      644.45     13.87 o 
  -3  -2   3      143.87      147.01      3.88 o 
  -2  -2   3      686.77      674.77     11.01 o 
  -1  -2   3     2258.29     2117.84     24.91 o 
   0  -2   3       10.29       10.16      0.95 o 
   1  -2   3      623.69      575.96      7.44 o 
   2  -2   3       28.95       26.91      1.38 o 
   3  -2   3      465.48      436.68      6.13 o 
   4  -2   3        4.37        2.49      1.37 o 
   5  -2   3      186.32      180.39      4.98 o 
   6  -2   3        3.25        4.47      2.19 o 
   7  -2   3       20.39       21.57      6.20 o 
   8  -2   3      247.41      233.89     17.38 o 
   9  -2   3        2.29       -2.14      6.99 o 
  -8  -1   3       42.13       41.74      5.98 o 
  -7  -1   3       72.38       86.34     15.18 o 
  -6  -1   3        5.11        5.33      2.74 o 
  -5  -1   3      506.13      498.81     12.86 o 
  -4  -1   3     1217.04     1252.12     25.99 o 
  -3  -1   3        0.09        2.48      2.14 o 
  -2  -1   3       10.41        2.21      1.87 o 
  -1  -1   3      201.08      180.94      3.41 o 
   0  -1   3        0.00       -0.38      0.38 o 
   1  -1   3      193.46      192.54      3.26 o 
   2  -1   3        0.25        0.46      0.77 o 
   3  -1   3      611.95      580.71      7.77 o 
   4  -1   3      107.06      108.32      2.96 o 
   5  -1   3       17.34       15.12      2.13 o 
   6  -1   3       44.10       44.66      5.86 o 
   7  -1   3       13.29        9.79      3.89 o 
   8  -1   3        4.00        8.35      6.69 o 
  -8   0   3        4.65        7.38      3.65 o 
  -7   0   3      450.00      434.89     13.33 o 
  -6   0   3        7.16        8.16      2.90 o 
  -4   0   3        3.94        7.98      2.55 o 
  -3   0   3      761.16      694.06     21.22 o 
  -2   0   3       53.10       47.73      4.69 o 
  -1   0   3      509.72      462.69      6.63 o 
   0   0   3        1.14       -0.09      0.68 o 
   1   0   3     3449.77     3092.10     29.81 o 
   2   0   3      194.08      177.10      3.32 o 
   3   0   3      695.71      655.98      8.77 o 
   4   0   3      272.98      282.63      5.45 o 
   5   0   3        0.00       -1.25      1.76 o 
   6   0   3      151.10      170.58      7.23 o 
   7   0   3        5.58        9.34      3.42 o 
   8   0   3       62.09       68.45     11.41 o 
  -9   1   3       52.17       49.67      8.56 o 
  -8   1   3       34.61       28.92      4.06 o 
  -7   1   3       45.18       38.42      3.61 o 
  -4   1   3      285.91      285.12     14.73 o 
  -3   1   3      374.32      338.73     15.21 o 
  -2   1   3      137.86      134.00      8.32 o 
  -1   1   3     2014.81     1855.21     26.48 o 
   0   1   3       10.06        8.22      0.99 o 
   1   1   3       11.13        8.69      1.03 o 
   2   1   3      309.99      308.40      5.88 o 
   3   1   3       59.00       63.92      2.85 o 
   4   1   3       85.25      103.62      4.13 o 
   5   1   3       75.27       82.33      3.79 o 
   6   1   3       80.91       84.43      6.11 o 
   7   1   3        0.20        0.43      3.75 o 
   8   1   3        1.98        3.77      6.86 o 
  -9   2   3       59.47       46.51      5.92 o 
  -8   2   3       10.74        9.85      3.01 o 
  -7   2   3        6.44        3.94      2.02 o 
  -6   2   3      140.75      136.86     13.07 o 
  -5   2   3        0.24        2.85      1.76 o 
  -4   2   3      453.17      458.68     19.52 o 
  -3   2   3      424.32      428.43     17.21 o 
  -2   2   3      344.65      349.16      7.84 o 
  -1   2   3      228.25      209.46      3.14 o 
   0   2   3        0.01       -0.36      0.64 o 
   1   2   3       21.98       18.92      1.44 o 
   2   2   3       36.83       36.48      3.11 o 
   3   2   3      239.59      237.78      5.60 o 
   4   2   3      205.16      227.40      6.45 o 
   5   2   3       39.68       40.22      3.41 o 
   6   2   3      106.80       99.89      7.22 o 
   7   2   3        0.86       -1.74      4.99 o 
   8   2   3       14.08       24.58      8.96 o 
  -9   3   3        0.00        6.08      3.75 o 
  -8   3   3      229.65      211.60     11.62 o 
  -7   3   3        3.16        9.47      5.77 o 
  -6   3   3       89.38      105.41     10.86 o 
  -5   3   3        0.16       -1.58      1.58 o 
  -4   3   3       23.09       22.01      2.43 o 
  -3   3   3        3.56        1.03      1.66 o 
  -2   3   3      302.23      304.48      5.32 o 
  -1   3   3       15.90       20.41      1.25 o 
   0   3   3        3.03        3.18      0.85 o 
   1   3   3       29.95       24.81      1.86 o 
   2   3   3     1074.08     1159.28     16.47 o 
   3   3   3      328.36      341.74      7.28 o 
   4   3   3       47.57       44.25      3.57 o 
   5   3   3       59.71       58.88      4.26 o 
   6   3   3        0.70        2.98      3.98 o 
   7   3   3       22.00       17.02      5.23 o 
   8   3   3       28.96       25.29      6.51 o 
  -9   4   3        6.32        4.24      3.50 o 
  -8   4   3       31.68       30.88      3.87 o 
  -7   4   3        0.51        3.90      4.69 o 
  -6   4   3       75.97       81.08      6.91 o 
  -5   4   3        1.36        0.78      1.98 o 
  -4   4   3      678.61      704.71     19.76 o 
  -3   4   3        2.05        0.99      1.00 o 
  -2   4   3     1423.96     1496.77     18.84 o 
  -1   4   3       11.60       13.08      1.21 o 
   0   4   3       65.01       67.79      2.86 o 
   1   4   3      999.93     1072.20     21.55 o 
   2   4   3      650.76      715.64     11.74 o 
   3   4   3       57.74       52.00      3.31 o 
   4   4   3       13.34       14.33      2.73 o 
   5   4   3        1.81        0.91      2.67 o 
   6   4   3        7.49        7.42      4.59 o 
   7   4   3        9.43        1.24      4.78 o 
  -9   5   3        1.90        1.56      4.82 o 
  -8   5   3       29.85       33.58      3.92 o 
  -7   5   3        2.41        1.51      1.81 o 
  -6   5   3      182.55      177.14      7.61 o 
  -5   5   3       16.33       16.51      3.03 o 
  -4   5   3       32.60       27.42      2.00 o 
  -3   5   3       27.46       33.03      2.12 o 
  -2   5   3     1199.37     1355.77     17.80 o 
  -1   5   3        0.16        2.47      1.02 o 
   0   5   3       16.68       15.28      1.63 o 
   1   5   3       81.28       79.60      4.69 o 
   2   5   3       32.44       37.66      3.07 o 
   3   5   3       26.75       24.74      3.42 o 
   4   5   3       58.21       58.45      4.50 o 
   5   5   3        0.05       -1.38      3.67 o 
   6   5   3        7.07        4.67      4.75 o 
   7   5   3        2.41       -3.89      4.59 o 
  -8   6   3        0.65       -1.13      2.77 o 
  -7   6   3        0.31        1.70      2.28 o 
  -6   6   3        9.76        9.90      2.16 o 
  -5   6   3       26.26       26.45      2.51 o 
  -4   6   3       10.66       14.94      2.74 o 
  -3   6   3       33.06       32.45      2.15 o 
  -2   6   3       53.77       67.03      2.17 o 
  -1   6   3      472.29      500.00      7.49 o 
   0   6   3        0.00       -0.63      1.21 o 
   1   6   3        6.30        4.44      1.72 o 
   2   6   3      145.43      144.61      5.43 o 
   3   6   3        1.09        1.66      2.00 o 
   4   6   3        9.71       13.27      4.09 o 
   5   6   3       91.78       70.36     12.70 o 
   6   6   3       22.43       23.71      6.41 o 
   7   6   3        0.66       -1.38      5.23 o 
  -8   7   3       40.97       42.84      4.90 o 
  -7   7   3       47.59       51.29      4.78 o 
  -6   7   3        0.01        0.65      2.53 o 
  -5   7   3        6.94        6.15      1.64 o 
  -4   7   3        0.05       -0.63      1.48 o 
  -3   7   3      204.68      205.05      4.98 o 
  -2   7   3      378.91      390.43      6.74 o 
  -1   7   3        2.63       -0.03      1.28 o 
   0   7   3       72.85       72.34      3.72 o 
   1   7   3      142.65      145.83      6.96 o 
   2   7   3       31.29       34.81      3.23 o 
   3   7   3        6.76        5.96      2.69 o 
   4   7   3       39.16       42.96      6.88 o 
   5   7   3        3.00       10.71      5.20 o 
   6   7   3        0.04       -6.96      6.96 o 
  -8   8   3        1.82       -0.71      3.42 o 
  -7   8   3        2.56        0.83      2.92 o 
  -6   8   3        0.35        0.47      2.13 o 
  -5   8   3       23.07       24.98      2.84 o 
  -4   8   3       27.59       26.03      2.22 o 
  -3   8   3       42.63       36.34      2.74 o 
  -2   8   3       82.64       86.50      3.48 o 
  -1   8   3       20.56       20.20      2.83 o 
   0   8   3        6.26        1.27      1.97 o 
   1   8   3        5.02        2.45      2.11 o 
   2   8   3        0.05        0.21      2.12 o 
   3   8   3       18.59       12.13      4.23 o 
   4   8   3       10.24       15.28      5.35 o 
   5   8   3       62.95       40.10     11.92 o 
   6   8   3        0.31        8.42      9.20 o 
  -7   9   3       12.45        9.71      3.90 o 
  -6   9   3        9.96       -1.32      5.14 o 
  -5   9   3       53.23       48.18      3.83 o 
  -4   9   3      237.94      228.83      6.43 o 
  -3   9   3       19.38       20.56      3.27 o 
  -2   9   3       88.79       84.72      4.36 o 
  -1   9   3       41.35       38.24      3.90 o 
   0   9   3        0.49        2.26      2.10 o 
   1   9   3      171.38      147.22      6.97 o 
   2   9   3      123.48      121.27     10.36 o 
   3   9   3        2.10       -4.18      7.10 o 
   4   9   3        3.38       -6.25      6.25 o 
   5   9   3        0.36        4.82      9.40 o 
  -7  10   3        7.30        4.28      6.31 o 
  -6  10   3       19.64       14.90      6.96 o 
  -5  10   3       21.86       22.80      4.04 o 
  -4  10   3      170.04      160.31      9.78 o 
  -3  10   3        1.88        1.67      2.42 o 
  -2  10   3      401.49      370.11      8.95 o 
  -1  10   3       13.50       10.91      3.69 o 
   0  10   3       81.80       81.91      8.61 o 
   1  10   3       86.67       69.49      7.52 o 
   2  10   3       78.08       85.96     16.57 o 
   3  10   3        1.32        3.80      8.18 o 
   4  10   3       32.28       38.57     13.38 o 
   5  10   3        3.54       -1.15      8.90 o 
  -7  11   3        3.84        0.54      6.89 o 
  -6  11   3        0.56       -0.54      6.42 o 
  -5  11   3        8.04        5.43      6.55 o 
  -4  11   3        7.28        7.41      5.06 o 
  -3  11   3       23.16       19.00      5.77 o 
  -2  11   3        1.91       -0.13      4.09 o 
  -1  11   3      238.91      247.30     12.00 o 
   0  11   3      110.63       93.82     11.18 o 
   1  11   3        0.03       -1.70      7.94 o 
   2  11   3      315.33      244.24     26.69 o 
   3  11   3       33.56       24.28     10.80 o 
   4  11   3       85.92       69.50     17.59 o 
  -6  12   3       19.29       14.12      8.93 o 
  -5  12   3        3.02        3.77      6.86 o 
  -4  12   3        0.41       -0.54      5.25 o 
  -3  12   3       12.99       30.15      7.47 o 
  -2  12   3      139.66      108.73     11.75 o 
  -1  12   3        0.02        0.92      5.46 o 
   0  12   3        0.17        1.97      8.01 o 
   1  12   3        0.45       -1.53      8.22 o 
   2  12   3       15.19       -3.77     10.12 o 
   3  12   3        8.82        5.98     10.15 o 
  -5  13   3        1.42       -5.47      7.27 o 
  -4  13   3        4.00        7.64      6.20 o 
  -3  13   3       99.42       82.28     11.11 o 
  -2  13   3        1.40        2.05      6.28 o 
  -1  13   3        3.78       -6.01      8.35 o 
   0  13   3        0.03       11.10      9.68 o 
   1  13   3        1.10       -5.06      9.51 o 
   2  13   3        0.05       -6.93      9.10 o 
  -4  14   3       25.49        5.84      9.57 o 
  -3  14   3        8.56        5.35      6.74 o 
  -2  14   3        0.00        6.62      9.47 o 
  -1  14   3        0.03        1.29      9.71 o 
   0  14   3        3.73       -0.27      9.37 o 
   0 -16   4        3.73       -3.80      8.73 o 
   1 -16   4        9.22       -3.16      9.44 o 
   2 -16   4       16.03        4.72     10.39 o 
   3 -16   4       10.99       18.50     11.03 o 
   4 -16   4       57.11       50.25     13.95 o 
  -2 -15   4        1.57        0.03      8.96 o 
  -1 -15   4        0.42       -8.22      8.22 o 
   0 -15   4       36.97       39.21     13.24 o 
   1 -15   4       12.37        0.07      8.90 o 
   2 -15   4        0.00       -6.25      6.25 o 
   3 -15   4        1.36       -3.53      8.08 o 
   4 -15   4        1.21        8.47      6.74 o 
   5 -15   4      231.20      260.36     19.19 o 
  -3 -14   4        9.34        8.49      9.64 o 
  -2 -14   4        6.00       -0.54      8.56 o 
  -1 -14   4       40.61       43.49     13.07 o 
   0 -14   4        3.36        1.97      7.40 o 
   1 -14   4        0.38       -1.22      7.54 o 
   2 -14   4      119.40      106.86     11.87 o 
   3 -14   4      664.33      668.72     26.79 o 
   4 -14   4      177.98      164.33     21.61 o 
   5 -14   4        0.40        4.76      5.88 o 
   6 -14   4       78.25       66.61     14.06 o 
  -4 -13   4      107.34       82.64     16.57 o 
  -3 -13   4       43.11       46.61     13.95 o 
  -2 -13   4        2.59        6.52      8.05 o 
  -1 -13   4        4.42       13.17      9.17 o 
   0 -13   4       61.21       66.15      9.05 o 
   1 -13   4        0.96        1.31      3.56 o 
   2 -13   4      794.18      820.58     48.02 o 
   3 -13   4      261.40      287.81     16.18 o 
   4 -13   4      117.36      122.87     11.99 o 
   5 -13   4       10.39        5.38      5.30 o 
   6 -13   4       13.96       16.70      6.76 o 
   7 -13   4        6.52       12.90      9.23 o 
  -5 -12   4      156.19      154.41     20.34 o 
  -4 -12   4      219.42      195.12     22.65 o 
  -3 -12   4      785.69      783.08     41.69 o 
  -2 -12   4      513.32      535.14     32.80 o 
  -1 -12   4      264.95      258.91     22.24 o 
   0 -12   4       68.96       62.14      5.56 o 
   1 -12   4     1672.27     1742.69     31.41 o 
   2 -12   4      310.50      312.24      9.61 o 
   3 -12   4      114.50      129.31     15.74 o 
   4 -12   4       27.97       14.93      6.96 o 
   5 -12   4       15.44       16.02      6.15 o 
   6 -12   4        0.05        4.52      7.06 o 
   7 -12   4       17.99       22.17      9.51 o 
  -5 -11   4      116.94      111.05     16.77 o 
  -4 -11   4      161.90      166.79     12.90 o 
  -3 -11   4        4.81        7.90      5.69 o 
  -2 -11   4       59.19       67.21      6.71 o 
  -1 -11   4     1485.62     1500.47     28.50 o 
   0 -11   4      151.15      161.06      6.79 o 
   1 -11   4     1976.10     2008.68     34.44 o 
   2 -11   4      947.04      975.11     16.96 o 
   3 -11   4      657.67      638.04     13.81 o 
   4 -11   4        7.29        6.23      3.17 o 
   5 -11   4        0.14        6.31      4.82 o 
   6 -11   4        5.88        4.79      4.61 o 
   7 -11   4        0.21       -3.80      6.59 o 
   8 -11   4        6.81        7.23      8.42 o 
  -6 -10   4       13.32       12.60      6.06 o 
  -5 -10   4        1.67        0.76      9.85 o 
  -4 -10   4       15.72       14.85      5.21 o 
  -3 -10   4      513.25      516.36     19.29 o 
  -2 -10   4      660.65      679.05     17.49 o 
  -1 -10   4       82.63       80.31      5.99 o 
   0 -10   4       86.49       84.72      4.34 o 
   1 -10   4        2.08        1.54      1.81 o 
   2 -10   4       44.78       45.96      3.49 o 
   3 -10   4      224.42      222.77      9.38 o 
   4 -10   4      243.34      259.39      8.44 o 
   5 -10   4      602.01      585.82     16.35 o 
   6 -10   4        2.32       -0.30      4.28 o 
   7 -10   4        0.00       -4.38      5.57 o 
   8 -10   4       11.77       12.26      8.93 o 
  -6  -9   4       16.94       18.36      5.89 o 
  -5  -9   4        1.27        5.76      4.15 o 
  -4  -9   4        0.88        0.33      3.39 o 
  -3  -9   4      539.25      560.94     13.95 o 
  -2  -9   4      366.41      392.16     12.79 o 
  -1  -9   4       28.41       35.93      3.36 o 
   0  -9   4        1.22        2.31      1.83 o 
   1  -9   4       25.25       24.37      2.77 o 
   2  -9   4       18.44       14.89      2.09 o 
   3  -9   4        0.08       -1.57      1.57 o 
   4  -9   4      121.57      131.78      7.84 o 
   5  -9   4        1.18        3.91      2.89 o 
   6  -9   4        7.72        8.92      3.34 o 
   7  -9   4       23.10       24.24      8.28 o 
   8  -9   4       77.04       57.51     12.12 o 
  -7  -8   4        0.05       -2.72      6.04 o 
  -6  -8   4        7.24        1.45      4.35 o 
  -5  -8   4       36.57       33.78      5.95 o 
  -4  -8   4      408.41      427.12     11.42 o 
  -3  -8   4        0.21        0.74      2.99 o 
  -2  -8   4       16.60       16.37      2.97 o 
  -1  -8   4       30.62       29.25      2.86 o 
   0  -8   4      200.61      193.93      5.81 o 
   1  -8   4       74.64       77.17      4.03 o 
   2  -8   4        6.34        7.36      1.85 o 
   3  -8   4      345.20      359.87     12.08 o 
   4  -8   4       67.83       65.00      3.56 o 
   5  -8   4       17.70       17.46      4.98 o 
   6  -8   4       17.92       22.66      3.32 o 
   7  -8   4       11.42       17.88      5.35 o 
   8  -8   4       24.07       15.48      8.22 o 
  -7  -7   4        1.49        0.98      6.55 o 
  -6  -7   4        0.96       -0.06      4.04 o 
  -5  -7   4      308.15      327.60     11.54 o 
  -4  -7   4        0.26       -1.15      2.49 o 
  -3  -7   4       18.84       16.41      2.80 o 
  -2  -7   4       44.52       47.15      3.20 o 
  -1  -7   4      322.10      323.68      9.05 o 
   0  -7   4      904.88      976.25     17.42 o 
   1  -7   4        4.45        7.70      1.79 o 
   2  -7   4       64.46       75.72      2.77 o 
   3  -7   4      976.19     1010.27     16.32 o 
   4  -7   4        2.53        2.58      1.52 o 
   5  -7   4        0.50        3.54      2.32 o 
   6  -7   4        0.61        0.78      2.27 o 
   7  -7   4       60.72       58.97     11.24 o 
   8  -7   4      235.91      229.03     18.13 o 
  -7  -6   4        1.42       -0.95      5.74 o 
  -6  -6   4      188.10      186.77     15.80 o 
  -5  -6   4       20.12       27.41      4.06 o 
  -4  -6   4       62.21       62.61      5.10 o 
  -3  -6   4       38.76       44.04      3.48 o 
  -2  -6   4      190.66      180.06      5.51 o 
  -1  -6   4      837.30      918.17     16.36 o 
   0  -6   4      624.47      651.80     13.44 o 
   1  -6   4     1358.88     1437.63     21.11 o 
   2  -6   4     1889.24     1961.54     23.00 o 
   3  -6   4        1.40        5.47      1.41 o 
   4  -6   4       29.40       29.35      2.38 o 
   5  -6   4      408.17      390.33      9.07 o 
   6  -6   4       40.32       41.53      2.89 o 
   7  -6   4       64.91       64.74      5.93 o 
   8  -6   4       40.03       37.38      9.54 o 
   9  -6   4       12.32       13.75      8.28 o 
  -8  -5   4       28.50       17.28      8.49 o 
  -7  -5   4        6.89        3.26      5.53 o 
  -6  -5   4        6.93        3.25      2.72 o 
  -5  -5   4       51.05       47.99      4.48 o 
  -4  -5   4        8.77        6.96      2.49 o 
  -3  -5   4      840.41      893.50     17.04 o 
  -2  -5   4       85.10       82.18      3.40 o 
  -1  -5   4      534.54      537.43     19.50 o 
   0  -5   4      286.28      280.85      6.76 o 
   1  -5   4      112.46      117.29      2.85 o 
   2  -5   4      548.29      593.16      8.35 o 
   3  -5   4     1517.52     1617.56     19.14 o 
   4  -5   4      376.83      377.37      6.51 o 
   5  -5   4      175.11      177.69      4.72 o 
   6  -5   4        1.48        1.67      1.90 o 
   7  -5   4        4.03        4.88      2.44 o 
   8  -5   4        6.23       11.44      6.93 o 
   9  -5   4       43.59       48.14     11.58 o 
  -8  -4   4       24.34       30.42      8.15 o 
  -7  -4   4      200.67      197.34     10.46 o 
  -6  -4   4       23.32       18.87      4.17 o 
  -5  -4   4       16.71       20.80      3.05 o 
  -4  -4   4      349.13      363.80      9.61 o 
  -3  -4   4     1063.17     1097.50     21.28 o 
  -2  -4   4       11.05       15.83      1.64 o 
  -1  -4   4      253.33      274.12      7.32 o 
   0  -4   4     2777.21     2631.81     29.45 o 
   1  -4   4      436.56      476.64      6.96 o 
   2  -4   4      113.97      122.87      2.66 o 
   3  -4   4      209.55      211.41      4.18 o 
   4  -4   4      316.90      307.55      4.96 o 
   5  -4   4      201.03      204.11      5.25 o 
   6  -4   4       43.60       38.54      3.45 o 
   7  -4   4       69.69       67.25      4.12 o 
   8  -4   4       26.35       39.18      9.81 o 
   9  -4   4       31.61       32.90     10.25 o 
  -8  -3   4      270.00      206.42     14.63 o 
  -7  -3   4       82.95       92.84      7.79 o 
  -6  -3   4       47.26       48.17      5.27 o 
  -5  -3   4      286.54      307.27     10.66 o 
  -4  -3   4       33.86       35.61      2.80 o 
  -3  -3   4     1157.17     1239.54     22.59 o 
  -2  -3   4      154.24      178.22      3.35 o 
  -1  -3   4      214.84      189.79      4.27 o 
   0  -3   4     1482.24     1379.83     17.43 o 
   1  -3   4      167.95      151.13      3.20 o 
   2  -3   4       69.12       74.64      2.16 o 
   3  -3   4       98.69       87.53      2.81 o 
   4  -3   4      124.86      126.42      3.14 o 
   5  -3   4      114.62      117.32      4.29 o 
   6  -3   4       13.47       12.36      2.48 o 
   7  -3   4       13.21       17.03      2.85 o 
   8  -3   4       19.20       18.10      7.64 o 
   9  -3   4       97.24       96.86     14.40 o 
  -8  -2   4       34.83       38.36      7.61 o 
  -7  -2   4       23.89       21.14      5.36 o 
  -6  -2   4       52.26       45.30      4.68 o 
  -5  -2   4      552.37      568.55     14.90 o 
  -4  -2   4        7.50       10.05      2.16 o 
  -3  -2   4       63.64       76.71      2.62 o 
  -2  -2   4       92.16       97.07      2.85 o 
  -1  -2   4      111.83      110.00      2.27 o 
   0  -2   4     2377.05     2148.67     23.85 o 
   1  -2   4      612.07      581.65      8.26 o 
   2  -2   4      371.72      310.79      4.79 o 
   3  -2   4        0.60        0.30      1.04 o 
   4  -2   4      142.92      138.35      3.40 o 
   5  -2   4        9.57       12.51      2.10 o 
   6  -2   4       18.13       20.42      2.90 o 
   7  -2   4        6.37        7.28      2.79 o 
   8  -2   4      113.18      101.07     13.65 o 
  -8  -1   4        1.22        0.23      3.47 o 
  -7  -1   4        8.66        7.63      3.20 o 
  -6  -1   4       58.89       62.75      4.61 o 
  -5  -1   4      145.13      148.73      5.24 o 
  -3  -1   4      245.17      229.65      9.81 o 
  -2  -1   4      354.72      332.66     11.00 o 
  -1  -1   4      734.22      726.54      8.68 o 
   0  -1   4        3.47        1.23      0.80 o 
   1  -1   4     1160.18     1088.83     12.30 o 
   2  -1   4      221.59      231.02      4.18 o 
   3  -1   4        5.12        5.36      1.27 o 
   4  -1   4      106.84      110.39      3.74 o 
   5  -1   4        6.14        5.12      1.88 o 
   6  -1   4       85.23       79.47      5.27 o 
   7  -1   4      178.24      191.27     11.03 o 
   8  -1   4       23.51       20.91      8.15 o 
  -8   0   4        3.29        2.47      2.89 o 
  -7   0   4      136.75      133.37      5.84 o 
  -6   0   4       15.18       15.10      2.23 o 
  -4   0   4      156.55      142.20      9.39 o 
  -3   0   4      143.02      126.23      7.21 o 
  -2   0   4      496.72      485.60     18.38 o 
  -1   0   4      378.65      376.39      6.08 o 
   0   0   4      117.06      149.73      3.35 o 
   1   0   4        4.51        3.03      0.89 o 
   2   0   4      499.04      460.82      6.79 o 
   3   0   4        3.66        1.32      1.20 o 
   4   0   4      174.45      158.37      4.70 o 
   5   0   4        7.10        4.64      1.87 o 
   6   0   4      504.93      517.04     18.11 o 
   7   0   4       82.75       88.01      8.38 o 
   8   0   4        1.47       -0.44      6.65 o 
  -9   1   4        7.58        6.29      4.11 o 
  -8   1   4        0.09        2.41      2.70 o 
  -7   1   4        5.44        5.40      2.11 o 
  -6   1   4       27.03       26.01      7.06 o 
  -5   1   4        5.18        6.18      2.24 o 
  -4   1   4      230.49      226.93     13.27 o 
  -3   1   4        0.60        0.03      3.16 o 
  -2   1   4      447.40      437.31     12.34 o 
  -1   1   4       62.37       56.94      2.28 o 
   0   1   4      171.59      193.64      3.39 o 
   1   1   4       57.16       63.86      2.59 o 
   2   1   4      160.65      169.07      3.90 o 
   3   1   4      341.03      361.12      9.76 o 
   4   1   4      918.78      948.32     16.05 o 
   5   1   4        3.54        5.40      2.15 o 
   6   1   4      193.76      197.54      7.93 o 
   7   1   4      153.01      161.24     11.33 o 
   8   1   4       40.19       48.49      6.95 o 
  -9   2   4       59.76       51.91      9.91 o 
  -8   2   4      109.42      107.07      5.32 o 
  -7   2   4        4.35        0.10      5.02 o 
  -6   2   4       47.15       60.94      9.30 o 
  -5   2   4       41.67       43.80      7.44 o 
  -4   2   4       46.54       36.74      6.04 o 
  -3   2   4       64.77       68.29      3.85 o 
  -2   2   4      190.51      194.07      3.94 o 
  -1   2   4      108.49      105.84      2.25 o 
   0   2   4      329.17      337.78      5.14 o 
   1   2   4        2.45        5.10      1.35 o 
   2   2   4      219.60      224.22      5.38 o 
   3   2   4      428.28      409.33      8.09 o 
   4   2   4      820.48      910.30     17.31 o 
   5   2   4        0.81        3.30      2.21 o 
   6   2   4       68.95       75.56      8.22 o 
   7   2   4       82.63       87.03      8.94 o 
   8   2   4       89.40       80.03      8.93 o 
  -9   3   4        0.01        2.25      3.37 o 
  -8   3   4      229.47      235.26      7.18 o 
  -7   3   4        8.59       -4.41      4.96 o 
  -6   3   4      635.86      658.89     27.91 o 
  -5   3   4       91.16       98.73     10.05 o 
  -4   3   4      808.29      806.74     19.17 o 
  -3   3   4      357.79      360.81      8.83 o 
  -2   3   4       33.39       32.81      1.90 o 
  -1   3   4      309.24      324.03      4.80 o 
   0   3   4       89.78      103.78      2.88 o 
   1   3   4      521.03      533.63      8.39 o 
   2   3   4      912.74      970.33     14.63 o 
   3   3   4       28.57       30.36      2.71 o 
   4   3   4      168.79      166.73      6.31 o 
   5   3   4        0.56        0.92      2.30 o 
   6   3   4       85.49       75.66      8.61 o 
   7   3   4        6.42        7.10      5.05 o 
   8   3   4       32.56       24.60      6.64 o 
  -9   4   4        3.53       -2.26      3.11 o 
  -7   4   4        9.91        4.79      5.09 o 
  -6   4   4      413.22      408.77     19.73 o 
  -5   4   4       90.19       95.85      9.71 o 
  -4   4   4     1099.77     1150.01     26.60 o 
  -3   4   4       38.22       33.18      1.92 o 
  -2   4   4      847.10      937.65     16.83 o 
  -1   4   4      550.14      573.26      7.66 o 
   0   4   4       33.07       36.67      2.59 o 
   1   4   4        7.67       10.98      2.21 o 
   2   4   4      388.58      402.21      8.21 o 
   3   4   4      450.93      468.93     10.45 o 
   4   4   4       11.21       11.50      2.77 o 
   5   4   4       26.58       28.08      4.76 o 
   6   4   4       22.39       25.13      7.74 o 
   7   4   4       53.00       68.99      8.93 o 
  -7   5   4      188.83      185.88     13.24 o 
  -6   5   4       32.07       36.53      6.72 o 
  -5   5   4       25.36       27.22      6.77 o 
  -4   5   4      152.29      157.85      3.69 o 
  -3   5   4      314.40      317.73      6.42 o 
  -2   5   4      581.91      634.00     12.38 o 
  -1   5   4       21.45       21.08      1.62 o 
   0   5   4     1071.02     1210.82     18.49 o 
   1   5   4       96.52       96.59      4.19 o 
   2   5   4      131.51      136.73      5.16 o 
   3   5   4        0.31       -1.63      1.63 o 
   4   5   4       32.87       31.77      4.16 o 
   5   5   4       33.64       34.45      8.33 o 
   6   5   4        2.45        1.29      4.45 o 
   7   5   4       25.69       32.61      7.41 o 
  -8   6   4       24.50       26.86      3.69 o 
  -7   6   4      106.25       96.53      5.02 o 
  -6   6   4        1.96        4.09      1.88 o 
  -5   6   4       37.18       39.38      2.75 o 
  -4   6   4        1.78        4.26      1.56 o 
  -3   6   4      470.43      499.57      9.29 o 
  -2   6   4        2.55        1.61      1.14 o 
  -1   6   4      558.94      555.74      9.47 o 
   0   6   4      271.66      274.72      6.85 o 
   1   6   4      837.59      855.27     13.99 o 
   2   6   4       44.92       50.81      3.67 o 
   3   6   4        6.81        9.97      2.69 o 
   4   6   4        1.18       -1.04      3.18 o 
   5   6   4      126.71      128.65     11.50 o 
   6   6   4        1.95        1.34      5.16 o 
  -8   7   4        6.10        7.74      3.23 o 
  -7   7   4        0.86        0.89      2.55 o 
  -6   7   4        3.46        3.88      1.74 o 
  -5   7   4       67.12       71.09      5.85 o 
  -4   7   4       10.10       10.00      1.99 o 
  -3   7   4        0.00       -0.33      1.43 o 
  -2   7   4       13.61       15.90      1.70 o 
  -1   7   4      714.46      764.48     12.70 o 
   0   7   4        3.42        4.51      1.83 o 
   1   7   4      177.31      191.33      7.51 o 
   2   7   4        8.50        9.50      2.37 o 
   3   7   4      412.49      398.15     13.92 o 
   4   7   4       37.91       39.44      9.63 o 
   5   7   4       20.56       29.27      6.75 o 
   6   7   4       44.14       46.68     12.87 o 
  -8   8   4       17.18       13.61      3.91 o 
  -7   8   4       16.15       20.05      3.01 o 
  -6   8   4       18.47       20.70      3.72 o 
  -5   8   4        2.40        3.31      2.01 o 
  -4   8   4        9.41        8.77      2.11 o 
  -3   8   4       40.79       46.86      3.41 o 
  -2   8   4       39.58       28.67      2.45 o 
  -1   8   4       30.26       42.22      4.89 o 
   0   8   4        8.28        5.35      2.86 o 
   1   8   4       14.60       21.82      5.07 o 
   2   8   4      115.27      111.21     16.87 o 
   3   8   4      289.14      287.24     14.45 o 
   4   8   4        0.11       -5.19      7.81 o 
   5   8   4        2.23        8.25      9.64 o 
  -7   9   4        0.20        0.67      3.44 o 
  -6   9   4      147.44      155.93      8.72 o 
  -5   9   4        0.06        0.79      2.26 o 
  -4   9   4      211.11      199.67      6.32 o 
  -3   9   4       61.99       63.70      4.79 o 
  -2   9   4      136.80      126.28      6.71 o 
  -1   9   4       40.30       34.82      3.36 o 
   0   9   4       35.13       45.36      4.00 o 
   1   9   4      130.02      102.98      8.39 o 
   2   9   4        6.74       -3.29      7.06 o 
   3   9   4       12.07        1.32      8.22 o 
   4   9   4        1.24       -1.49      8.15 o 
   5   9   4        0.06        6.52      9.13 o 
  -7  10   4        4.54        9.17      6.76 o 
  -6  10   4       11.05        2.58      6.25 o 
  -5  10   4        0.35        9.13      6.59 o 
  -4  10   4       69.78       61.25      5.83 o 
  -3  10   4        6.54        7.94      2.82 o 
  -2  10   4      520.19      478.28     12.89 o 
  -1  10   4        3.86        1.45      3.35 o 
   0  10   4      775.92      692.94     26.06 o 
   1  10   4        9.26        0.13      4.65 o 
   2  10   4       10.14       35.78     11.75 o 
   3  10   4        9.25        0.00      8.62 o 
   4  10   4       20.50       24.38     12.05 o 
  -6  11   4       33.65       19.45      8.45 o 
  -5  11   4        4.23       -1.43      6.11 o 
  -4  11   4       23.65       23.60      6.46 o 
  -3  11   4       45.16       63.56      9.52 o 
  -2  11   4       44.18       32.19      6.60 o 
  -1  11   4       60.00       40.92      8.25 o 
   0  11   4      248.81      185.50     15.45 o 
   1  11   4       75.67       81.86     16.09 o 
   2  11   4      189.51      185.34     23.94 o 
   3  11   4        4.42        5.13     10.12 o 
  -6  12   4        3.25       10.73      7.91 o 
  -5  12   4        5.82        9.40      8.59 o 
  -4  12   4        9.09       17.36      6.44 o 
  -3  12   4        8.80        2.46      5.52 o 
  -2  12   4       19.25        6.61     10.90 o 
  -1  12   4        7.25        5.30      6.99 o 
   0  12   4        4.96       -0.20      8.01 o 
   1  12   4        7.89       21.39     11.41 o 
   2  12   4        2.23       -3.56      9.71 o 
  -5  13   4        5.55        3.94      8.15 o 
  -4  13   4        3.77       -0.14      8.66 o 
  -3  13   4       42.23       46.37     17.64 o 
  -2  13   4       17.18       16.44     11.44 o 
  -1  13   4       13.39       16.53     11.17 o 
   0  13   4        0.62       22.00     12.19 o 
   1  13   4       11.17       27.47     13.31 o 
  -3  14   4        3.91       12.17      7.99 o 
  -2  14   4        3.94       10.76     10.25 o 
  -1  14   4        4.52       19.35     11.78 o 
   0 -16   5        8.23       23.53     11.85 o 
   1 -16   5        6.92        3.60      9.47 o 
   2 -16   5       50.99       36.67     13.44 o 
   3 -16   5        0.09        4.31      9.17 o 
   4 -16   5        3.52       -5.13      8.11 o 
  -2 -15   5        6.47       -6.86      7.84 o 
  -1 -15   5        0.09        5.19     10.19 o 
   0 -15   5       21.71        6.79      8.96 o 
   1 -15   5        8.93        8.49      9.71 o 
   2 -15   5        1.99        2.68      9.03 o 
   3 -15   5       14.16        9.03      8.49 o 
   4 -15   5      173.00      165.81     15.15 o 
   5 -15   5      238.82      232.10     18.28 o 
  -3 -14   5        1.31       -5.70      7.67 o 
  -2 -14   5       54.50       37.01     12.39 o 
  -1 -14   5        1.10        0.88      7.88 o 
   0 -14   5        0.85       -3.50      7.64 o 
   1 -14   5       48.71       32.46     11.27 o 
   2 -14   5       13.83        4.28      5.44 o 
   3 -14   5      153.33      150.95     13.83 o 
   4 -14   5       60.29       42.97      8.53 o 
   5 -14   5       17.25       24.80      9.95 o 
   6 -14   5       87.63      106.25     12.53 o 
  -4 -13   5      103.50       98.19     17.38 o 
  -3 -13   5      198.19      218.75     24.48 o 
  -2 -13   5       10.65        5.02      7.81 o 
  -1 -13   5       25.78       27.30     10.76 o 
   0 -13   5      210.50      197.83     22.24 o 
   1 -13   5       19.00       19.59      4.66 o 
   2 -13   5      274.46      316.38     17.20 o 
   3 -13   5      122.52      114.92     15.52 o 
   4 -13   5       20.13       22.88      7.21 o 
   5 -13   5       11.36       20.71      6.71 o 
   6 -13   5        3.11        3.10      5.48 o 
   7 -13   5       10.69       11.65     10.02 o 
  -5 -12   5       31.01       22.10     10.22 o 
  -4 -12   5      174.88      171.08     20.98 o 
  -3 -12   5      500.86      497.35     31.74 o 
  -2 -12   5      236.05      251.94     14.53 o 
  -1 -12   5     1003.60     1003.00     30.75 o 
   0 -12   5      342.58      313.27     10.35 o 
   1 -12   5       19.78       28.83      6.19 o 
   2 -12   5        0.64       -0.63      2.71 o 
   3 -12   5       20.78       20.35      4.38 o 
   4 -12   5        0.18        6.01      4.63 o 
   5 -12   5       22.22       18.19     10.44 o 
   6 -12   5       15.59       10.51     10.98 o 
   7 -12   5       10.43       19.35      9.37 o 
  -5 -11   5       20.62       13.50      5.89 o 
  -4 -11   5       28.67       13.44      8.81 o 
  -3 -11   5        2.35       -0.39      3.76 o 
  -2 -11   5        1.19       -0.31      3.27 o 
  -1 -11   5       44.94       50.27      5.12 o 
   0 -11   5      646.80      668.72     17.27 o 
   1 -11   5      283.32      306.76      9.50 o 
   2 -11   5       82.00       84.09      4.64 o 
   3 -11   5      121.90      106.35      5.96 o 
   4 -11   5        0.06        5.07      3.18 o 
   5 -11   5        0.70        4.10      6.33 o 
   6 -11   5        4.15        0.73      4.95 o 
   7 -11   5        0.07       -3.80      6.99 o 
   8 -11   5        0.47        0.78      8.83 o 
  -6 -10   5       37.66       39.71      7.39 o 
  -5 -10   5        0.01       -5.87      5.87 o 
  -4 -10   5        2.22        0.28      3.95 o 
  -3 -10   5        1.36        1.08      3.96 o 
  -2 -10   5       25.81       24.16      3.83 o 
  -1 -10   5      173.40      179.88      8.22 o 
   0 -10   5       41.14       44.25      3.29 o 
   1 -10   5       49.55       50.00      3.78 o 
   2 -10   5       24.78       24.61      3.27 o 
   3 -10   5      165.44      150.70     13.72 o 
   4 -10   5        0.54        1.93      2.08 o 
   5 -10   5       86.06      105.26      7.55 o 
   6 -10   5       68.96       63.57      8.36 o 
   7 -10   5       35.82       26.79      9.51 o 
   8 -10   5       10.68       13.51      9.03 o 
  -6  -9   5        4.82       -0.37      6.55 o 
  -5  -9   5        2.39        2.72      4.09 o 
  -4  -9   5        0.91       -1.41      3.70 o 
  -3  -9   5       54.21       54.17      4.76 o 
  -2  -9   5       16.57       17.54      3.27 o 
  -1  -9   5       53.44       53.84      3.86 o 
   0  -9   5        3.55        3.87      1.67 o 
   1  -9   5      119.70      121.07      6.43 o 
   2  -9   5      548.17      522.96     10.23 o 
   3  -9   5      102.47      114.96      5.15 o 
   4  -9   5        0.37        2.48      2.12 o 
   5  -9   5       60.66       54.84      7.84 o 
   6  -9   5       15.53       13.67      3.83 o 
   7  -9   5        0.34        0.59      3.13 o 
   8  -9   5       17.40       25.33      9.95 o 
  -7  -8   5        0.80        6.86      7.64 o 
  -6  -8   5       55.53       48.27      6.78 o 
  -5  -8   5        0.02        0.05      3.38 o 
  -4  -8   5       71.41       74.59      6.31 o 
  -3  -8   5      111.05      113.64      6.17 o 
  -2  -8   5       63.28       59.36      4.50 o 
  -1  -8   5       86.98      103.95      5.27 o 
   0  -8   5       54.37       60.26      3.26 o 
   1  -8   5       54.87       53.12      3.49 o 
   2  -8   5       21.75       25.15      2.11 o 
   3  -8   5      248.99      279.61     10.23 o 
   4  -8   5      195.18      188.26      6.35 o 
   5  -8   5       61.09       64.85      8.87 o 
   6  -8   5        1.13       -1.23      2.35 o 
   7  -8   5       26.15       24.01      4.13 o 
   8  -8   5        5.31       11.10      7.67 o 
  -7  -7   5        2.30       11.71      7.30 o 
  -6  -7   5        6.87        4.25      3.89 o 
  -5  -7   5        9.42       10.38      3.48 o 
  -4  -7   5      267.61      271.02      9.90 o 
  -3  -7   5      442.96      465.67     10.97 o 
  -2  -7   5      600.03      613.68     13.14 o 
  -1  -7   5      445.86      503.43     11.53 o 
   0  -7   5       13.66       14.86      1.91 o 
   1  -7   5     1798.67     1887.80     27.28 o 
   2  -7   5        1.70        3.44      1.22 o 
   3  -7   5        0.32        2.72      1.73 o 
   4  -7   5       42.88       49.77      3.27 o 
   5  -7   5       36.11       38.23      6.91 o 
   6  -7   5        0.27       -1.79      2.20 o 
   7  -7   5       33.69       26.98      5.18 o 
   8  -7   5       18.00        2.48      6.86 o 
  -7  -6   5       52.80       48.79      9.57 o 
  -6  -6   5       20.17       22.28      4.43 o 
  -5  -6   5       65.85       52.57      4.92 o 
  -4  -6   5       15.53       14.25      3.04 o 
  -3  -6   5       35.28       38.35      3.20 o 
  -2  -6   5       25.99       38.45      3.08 o 
  -1  -6   5      208.17      209.94      8.63 o 
   0  -6   5     1394.81     1505.66     20.02 o 
   1  -6   5      526.74      587.34      8.70 o 
   2  -6   5        4.57        2.90      1.21 o 
   3  -6   5      213.68      238.03      4.68 o 
   4  -6   5      137.85      142.12      3.80 o 
   5  -6   5        0.06        0.15      1.37 o 
   6  -6   5       18.10       17.90      2.44 o 
   7  -6   5        3.32        2.86      2.59 o 
   8  -6   5        6.31       11.27      7.40 o 
  -8  -5   5       46.28       24.95      8.08 o 
  -7  -5   5       10.94       11.61      6.08 o 
  -6  -5   5      129.80      140.75      8.30 o 
  -5  -5   5        0.00        2.85      2.45 o 
  -4  -5   5        0.39        4.52      2.82 o 
  -3  -5   5       84.38       79.18      4.92 o 
  -2  -5   5      132.77      128.75      5.00 o 
  -1  -5   5     3990.03     4324.76     56.06 o 
   0  -5   5       37.06       37.07      2.24 o 
   1  -5   5      840.85      867.85     12.41 o 
   2  -5   5     1335.19     1347.46     20.64 o 
   3  -5   5     1013.53     1085.34     12.85 o 
   4  -5   5      314.02      316.38      6.23 o 
   5  -5   5      196.32      209.25      5.46 o 
   6  -5   5        7.05        3.90      1.98 o 
   7  -5   5       47.83       50.36      5.83 o 
   8  -5   5        8.00        1.22      6.72 o 
  -8  -4   5        4.31       -1.56      5.67 o 
  -7  -4   5       27.33       21.28      6.42 o 
  -6  -4   5        1.29       -0.02      4.57 o 
  -5  -4   5       98.23      104.03      5.28 o 
  -4  -4   5        2.32        2.27      2.07 o 
  -3  -4   5      205.87      232.21      6.91 o 
  -2  -4   5        4.80        8.70      1.33 o 
  -1  -4   5      201.30      210.10      4.77 o 
   0  -4   5       26.06       22.30      1.60 o 
   1  -4   5       28.71       30.62      1.68 o 
   2  -4   5      690.70      652.54      9.06 o 
   3  -4   5       37.84       34.06      1.86 o 
   4  -4   5       33.26       29.57      2.10 o 
   5  -4   5      424.54      436.96      8.52 o 
   6  -4   5       24.77       28.76      3.06 o 
   7  -4   5      120.74      111.60      7.62 o 
   8  -4   5        7.83       16.02      7.71 o 
  -8  -3   5        1.46        1.22      5.64 o 
  -7  -3   5       11.11        5.27      3.80 o 
  -6  -3   5        8.51        3.12      2.85 o 
  -5  -3   5        5.80        2.72      2.38 o 
  -4  -3   5        0.85        0.60      1.11 o 
  -3  -3   5      704.83      761.84     14.77 o 
  -2  -3   5      552.27      522.45     10.94 o 
  -1  -3   5      163.00      153.42      3.35 o 
   0  -3   5        3.42        4.40      1.16 o 
   1  -3   5        8.13        7.47      1.06 o 
   2  -3   5        4.68        3.39      0.92 o 
   3  -3   5       18.36       17.41      1.85 o 
   4  -3   5      123.61      120.27      4.18 o 
   5  -3   5       52.19       48.58      3.24 o 
   6  -3   5        7.58        7.65      2.41 o 
   7  -3   5       84.19       85.22      5.75 o 
   8  -3   5        0.26       -0.78      6.11 o 
  -8  -2   5        0.56       -1.06      3.85 o 
  -7  -2   5       14.90       10.69      7.35 o 
  -6  -2   5       40.39       41.08      4.17 o 
  -5  -2   5      223.47      231.77      7.77 o 
  -4  -2   5       88.82       85.92      3.96 o 
  -3  -2   5        9.75        8.29      1.62 o 
  -2  -2   5        3.54        3.95      1.08 o 
  -1  -2   5      151.75      150.00      3.44 o 
   0  -2   5        5.91        5.62      0.84 o 
   1  -2   5       54.42       53.51      2.08 o 
   2  -2   5       35.46       26.85      1.84 o 
   3  -2   5      174.30      165.05      3.61 o 
   4  -2   5        1.40       -0.34      1.30 o 
   5  -2   5       17.08       18.92      2.10 o 
   6  -2   5       33.11       38.53      3.68 o 
   7  -2   5       15.67       17.64      4.07 o 
   8  -2   5       21.89       19.05      8.28 o 
  -8  -1   5        0.90        4.40      3.01 o 
  -7  -1   5       45.94       45.07      4.14 o 
  -6  -1   5        6.63        4.20      2.24 o 
  -5  -1   5      253.32      288.72     17.76 o 
  -4  -1   5       90.10       83.15     10.15 o 
  -3  -1   5        0.89        1.53      2.09 o 
  -2  -1   5       62.38       52.09      1.99 o 
  -1  -1   5       50.46       59.94      1.57 o 
   0  -1   5        2.23        0.22      0.75 o 
   1  -1   5      133.44      144.75      3.13 o 
   2  -1   5      697.82      636.56      8.66 o 
   3  -1   5       31.07       25.19      2.20 o 
   4  -1   5       20.25       20.09      2.24 o 
   5  -1   5      308.73      331.65      7.48 o 
   6  -1   5       38.72       39.21      4.20 o 
   7  -1   5        1.21        2.96      3.29 o 
   8  -1   5       17.88        8.45      4.91 o 
  -8   0   5        5.77        9.94      3.99 o 
  -7   0   5       81.41       81.23      4.29 o 
  -6   0   5       35.89       37.72      8.66 o 
  -5   0   5        0.04        0.14      4.14 o 
  -4   0   5       34.37       31.39      3.07 o 
  -3   0   5       17.36       20.51      2.59 o 
  -2   0   5      390.00      367.33      8.89 o 
  -1   0   5      275.54      288.02      4.32 o 
   0   0   5        6.47        5.22      0.92 o 
   1   0   5     1723.58     1678.32     17.57 o 
   2   0   5      357.03      333.69      5.72 o 
   3   0   5      537.81      546.46      8.86 o 
   4   0   5      258.72      259.45      9.16 o 
   5   0   5      178.72      172.96      6.38 o 
   6   0   5       39.14       42.21      4.44 o 
   7   0   5        0.55        3.70      4.19 o 
   8   0   5        0.07       -3.83      4.19 o 
  -9   1   5       42.53       28.28      7.20 o 
  -8   1   5       18.32       20.02      3.16 o 
  -7   1   5       37.24       53.20      9.85 o 
  -6   1   5       94.37       98.83     11.98 o 
  -5   1   5        0.65        0.95      4.18 o 
  -4   1   5        6.09        8.52      4.07 o 
  -3   1   5      361.93      353.84     19.98 o 
  -2   1   5      349.80      353.13      6.43 o 
  -1   1   5      922.67      882.95     10.57 o 
   0   1   5        0.76       -0.83      0.83 o 
   1   1   5       17.86       20.93      1.78 o 
   2   1   5        9.36       10.30      1.61 o 
   3   1   5        2.86        4.12      1.70 o 
   4   1   5        4.41        5.53      2.13 o 
   5   1   5      656.46      654.75     13.17 o 
   6   1   5        3.25       -0.77      3.89 o 
   7   1   5       96.33       98.74      9.71 o 
   8   1   5        5.20        2.76      4.91 o 
  -9   2   5        8.84        9.17      5.50 o 
  -8   2   5        7.81        1.60      6.18 o 
  -7   2   5       19.24       24.00      7.40 o 
  -6   2   5        1.90       -0.17      4.28 o 
  -5   2   5      163.65      160.32     12.05 o 
  -4   2   5      157.32      173.69     11.65 o 
  -3   2   5      360.23      365.08      9.06 o 
  -2   2   5        0.01        1.19      1.02 o 
  -1   2   5      526.30      515.53      7.03 o 
   0   2   5        0.04       -1.03      1.03 o 
   1   2   5      326.97      325.28      7.18 o 
   2   2   5       21.88       20.24      2.03 o 
   3   2   5       27.83       24.36      2.55 o 
   4   2   5       38.35       46.43      5.89 o 
   5   2   5       73.72       79.36      5.07 o 
   6   2   5       13.77       17.52      5.32 o 
   7   2   5       81.07       84.36      9.45 o 
   8   2   5        3.33       -0.02      8.45 o 
  -7   3   5        2.87       -0.37      5.53 o 
  -6   3   5      157.07      187.27     13.65 o 
  -5   3   5      210.60      202.42     13.07 o 
  -4   3   5       41.82       41.82      3.67 o 
  -3   3   5      121.84      125.27      3.04 o 
  -2   3   5       35.38       33.38      2.33 o 
  -1   3   5       20.12       25.37      1.58 o 
   0   3   5        3.01        3.98      1.20 o 
   1   3   5      117.13      105.52      4.05 o 
   2   3   5       23.33       27.19      2.31 o 
   3   3   5        5.18        5.15      1.61 o 
   4   3   5       45.84       45.17      3.98 o 
   5   3   5       36.64       35.69      5.95 o 
   6   3   5        0.09        4.73      4.64 o 
   7   3   5       11.31       11.33      5.63 o 
  -7   4   5        1.36        6.38      5.91 o 
  -6   4   5        4.30        3.26      4.89 o 
  -5   4   5      153.10      149.45      6.63 o 
  -4   4   5      124.51      130.48      6.46 o 
  -3   4   5       41.77       42.39      2.34 o 
  -2   4   5        2.80       -0.28      1.22 o 
  -1   4   5       27.09       28.11      1.72 o 
   0   4   5        0.75       -0.59      1.10 o 
   1   4   5       34.75       30.18      2.37 o 
   2   4   5       22.19       25.13      2.54 o 
   3   4   5      158.41      175.98      6.84 o 
   4   4   5        0.17        2.10      2.44 o 
   5   4   5       12.70       19.87     14.84 o 
   6   4   5        1.85        0.74      4.65 o 
   7   4   5      102.18      115.45     11.61 o 
  -7   5   5       51.16       43.73      8.28 o 
  -6   5   5       35.15       22.82      6.15 o 
  -5   5   5      287.40      281.32      6.09 o 
  -4   5   5        1.12        0.90      1.32 o 
  -3   5   5      114.70      117.99      3.90 o 
  -2   5   5        2.06        3.78      1.52 o 
  -1   5   5      155.63      158.91      3.75 o 
   0   5   5        5.36        2.82      1.40 o 
   1   5   5      143.05      154.50      5.64 o 
   2   5   5       15.52       19.73      2.61 o 
   3   5   5        9.46       10.04      2.68 o 
   4   5   5       35.62       37.39      5.40 o 
   5   5   5       50.98       56.62      7.93 o 
   6   5   5      105.67      115.43     11.30 o 
   7   5   5       39.06       39.72     12.80 o 
  -8   6   5       22.71       20.19      3.10 o 
  -7   6   5       18.20       15.49      2.69 o 
  -6   6   5        3.70        3.60      1.86 o 
  -5   6   5       25.68       24.50      2.47 o 
  -4   6   5       54.57       60.43      3.27 o 
  -3   6   5      301.40      329.71      7.37 o 
  -2   6   5       20.24       17.87      2.29 o 
  -1   6   5       56.37       67.92      3.42 o 
   0   6   5       44.24       44.89      3.08 o 
   1   6   5        3.26        0.85      1.77 o 
   2   6   5        0.03       -1.10      1.85 o 
   3   6   5       43.91       38.77      4.63 o 
   4   6   5       94.81       99.92     10.19 o 
   5   6   5       87.62       73.48      9.19 o 
   6   6   5       21.09       13.61      9.81 o 
  -8   7   5        5.21        5.39      2.96 o 
  -7   7   5        3.95        2.52      2.12 o 
  -6   7   5       12.68       14.42      2.68 o 
  -5   7   5        5.59        3.91      1.99 o 
  -4   7   5        2.27       -0.58      1.73 o 
  -3   7   5        0.08       -0.96      1.74 o 
  -2   7   5        3.43        3.12      1.95 o 
  -1   7   5        2.38        2.34      1.56 o 
   0   7   5       18.60       16.99      2.42 o 
   1   7   5       47.53       42.32      3.74 o 
   2   7   5       60.09       64.35      4.80 o 
   3   7   5      104.01      101.73     10.44 o 
   4   7   5      244.11      206.49     22.88 o 
   5   7   5        0.51       -6.25      8.08 o 
   6   7   5       57.35       50.62     14.19 o 
  -8   8   5       84.73       85.62      8.42 o 
  -7   8   5        2.34       -1.54      3.48 o 
  -6   8   5      173.45      168.98      8.09 o 
  -5   8   5        0.04        4.21      2.50 o 
  -4   8   5       72.94       76.86      4.69 o 
  -3   8   5       50.07       50.55      4.09 o 
  -2   8   5        0.09        4.90      2.28 o 
  -1   8   5       53.33       46.94      3.37 o 
   0   8   5       23.47       16.11      2.85 o 
   1   8   5       25.22       22.23      3.64 o 
   2   8   5       44.87       25.54      7.67 o 
   3   8   5      114.69       66.88     14.40 o 
   4   8   5        4.42        6.48      9.44 o 
   5   8   5        0.85       10.49     10.19 o 
  -7   9   5        0.00        6.04      6.15 o 
  -6   9   5      308.49      303.26     24.11 o 
  -5   9   5        3.48        5.98      4.00 o 
  -4   9   5      472.03      431.40      9.88 o 
  -3   9   5        4.96        5.68      2.45 o 
  -2   9   5       95.13       94.29      5.48 o 
  -1   9   5        0.21        0.41      2.67 o 
   0   9   5       72.35       61.13      6.72 o 
   1   9   5      258.29      258.03     16.07 o 
   2   9   5      164.86      182.22     22.95 o 
   3   9   5        2.79        5.57      8.66 o 
   4   9   5        1.13        1.56      9.88 o 
   5   9   5        9.86       -1.22      9.06 o 
  -7  10   5       12.48       17.11      8.32 o 
  -6  10   5       29.08       24.95      8.62 o 
  -5  10   5        0.10        4.01      6.42 o 
  -4  10   5       77.82       65.54      6.35 o 
  -3  10   5        8.29        7.96      3.24 o 
  -2  10   5      164.75      128.63      8.86 o 
  -1  10   5        0.48       -0.23      3.57 o 
   0  10   5       28.07       28.82      7.33 o 
   1  10   5        4.71        8.28      8.76 o 
   2  10   5        4.43        3.36      8.35 o 
   3  10   5        1.62        5.64     10.76 o 
   4  10   5       18.66       10.83     11.54 o 
  -6  11   5        5.93       15.21      8.56 o 
  -5  11   5        0.08        1.80      7.27 o 
  -4  11   5       20.45       24.28      6.57 o 
  -3  11   5        5.70       -1.36      4.59 o 
  -2  11   5        4.44        1.38      3.78 o 
  -1  11   5      170.92      156.23     14.31 o 
   0  11   5        1.17       -6.38      6.38 o 
   1  11   5        2.36        1.56      8.86 o 
   2  11   5       58.33       30.32     12.36 o 
   3  11   5        6.65       21.25     12.94 o 
  -5  12   5       11.21       13.04      9.27 o 
  -4  12   5        4.29       -0.14      7.47 o 
  -3  12   5       12.95       16.77      6.90 o 
  -2  12   5       25.88       13.62      6.59 o 
  -1  12   5        5.61        4.98      6.20 o 
   0  12   5        9.80        8.32      9.44 o 
   1  12   5        7.69        9.23     11.14 o 
   2  12   5        4.89       -2.68      9.54 o 
  -4  13   5        1.17        8.52      9.37 o 
  -3  13   5        0.90        3.74      6.70 o 
  -2  13   5       21.72       23.75      8.66 o 
  -1  13   5        1.55        6.62      9.78 o 
   0  13   5        0.43       -0.07      9.91 o 
  -1 -16   6       42.44       39.25     15.21 o 
   0 -16   6        0.36       -4.11      7.98 o 
   1 -16   6        7.16       16.36     11.27 o 
   2 -16   6        1.55        0.48      8.83 o 
   3 -16   6       68.24       75.47     16.70 o 
   4 -16   6        1.19        0.95      9.27 o 
  -2 -15   6        8.23       15.28     11.65 o 
  -1 -15   6        5.02        5.91      9.03 o 
   0 -15   6       47.33       32.80     13.38 o 
   1 -15   6       29.75       35.44     12.36 o 
   2 -15   6       24.28       49.94     13.82 o 
   3 -15   6        0.29       -2.48      8.01 o 
   4 -15   6      239.31      216.93     17.29 o 
   5 -15   6       18.84       21.20     11.41 o 
  -3 -14   6       54.70       68.78     15.28 o 
  -2 -14   6       75.10       76.97     16.02 o 
  -1 -14   6       70.33       80.50     15.92 o 
   0 -14   6        1.56        3.94      8.22 o 
   1 -14   6       25.58       13.92      8.93 o 
   2 -14   6       51.21       71.47     14.80 o 
   3 -14   6       82.63       96.33     15.58 o 
   4 -14   6      156.96      183.00     22.92 o 
   5 -14   6        0.06       -1.06      5.06 o 
   6 -14   6       99.52      104.58     19.52 o 
  -4 -13   6      131.78      124.50     19.05 o 
  -3 -13   6       76.23       56.36     13.58 o 
  -2 -13   6       23.40       14.87      9.44 o 
  -1 -13   6      113.66      128.10     18.50 o 
   0 -13   6       59.38       44.03     12.43 o 
   1 -13   6        0.01        5.84      5.04 o 
   2 -13   6       55.46       31.66      7.34 o 
   3 -13   6       33.41       37.95      9.18 o 
   4 -13   6       16.73       22.06      6.64 o 
   5 -13   6        0.36       16.24      6.26 o 
   6 -13   6        0.27       -4.68      4.68 o 
   7 -13   6        0.00       -2.34      7.98 o 
  -5 -12   6       38.69       11.85      9.68 o 
  -4 -12   6       10.51       27.13     10.42 o 
  -3 -12   6       39.67       22.33      6.06 o 
  -2 -12   6       88.67       61.51     12.63 o 
  -1 -12   6       38.23       37.73      5.63 o 
   0 -12   6       17.22       22.85      3.74 o 
   1 -12   6      145.15      142.11      9.20 o 
   2 -12   6       22.78       23.25      3.01 o 
   3 -12   6        0.07        1.58      4.64 o 
   4 -12   6        7.58        1.71      4.55 o 
   5 -12   6        0.04       -0.59      4.43 o 
   6 -12   6       95.54       84.73     10.51 o 
   7 -12   6      141.88      150.06     19.25 o 
  -5 -11   6       72.61       82.34      9.63 o 
  -4 -11   6       23.47       37.79      6.98 o 
  -3 -11   6       35.26       45.71     10.64 o 
  -2 -11   6       35.31       34.04      5.21 o 
  -1 -11   6       25.54       30.57      4.21 o 
   0 -11   6       15.53       15.56      2.56 o 
   1 -11   6        0.05        4.19      2.61 o 
   2 -11   6        4.60        4.85      2.18 o 
   3 -11   6       21.11       23.23      3.43 o 
   4 -11   6      153.81      135.90      8.17 o 
   5 -11   6       48.70       40.65      7.30 o 
   6 -11   6        2.01        8.98      5.14 o 
   7 -11   6       17.79       30.10      7.55 o 
  -6 -10   6        0.02       11.77      5.48 o 
  -5 -10   6        3.20        0.13      4.47 o 
  -4 -10   6       11.34       -0.72      4.94 o 
  -3 -10   6        0.63        0.88      3.77 o 
  -2 -10   6       23.25       24.61      3.95 o 
  -1 -10   6      109.59      102.86      6.44 o 
   0 -10   6      171.40      164.26      6.13 o 
   1 -10   6        3.35        1.59      2.00 o 
   2 -10   6        0.40       -1.64      1.64 o 
   3 -10   6        0.02       -0.31      3.05 o 
   4 -10   6       54.04       62.45      4.78 o 
   5 -10   6      291.80      277.93     11.04 o 
   6 -10   6      122.73      136.51     11.63 o 
   7 -10   6        1.30        5.00      4.96 o 
   8 -10   6        3.73       -0.37      7.94 o 
  -6  -9   6        0.36       -0.31      4.27 o 
  -5  -9   6        1.07        1.97      4.08 o 
  -4  -9   6       10.31        8.61      4.17 o 
  -3  -9   6        0.81       -0.15      2.49 o 
  -2  -9   6        2.62        0.00      2.95 o 
  -1  -9   6       27.11       28.01      3.25 o 
   0  -9   6       23.00       17.90      2.31 o 
   1  -9   6        3.44        3.74      1.84 o 
   2  -9   6        7.77        7.23      1.69 o 
   3  -9   6      543.22      594.52     11.83 o 
   4  -9   6        1.08        1.74      2.14 o 
   5  -9   6        9.31       10.40      3.34 o 
   6  -9   6       29.79       38.07     14.33 o 
   7  -9   6       20.58       17.21      4.36 o 
   8  -9   6        0.00        5.91      7.81 o 
  -7  -8   6      103.94      115.60     14.63 o 
  -6  -8   6       40.21       33.73      5.94 o 
  -5  -8   6      114.67      108.55      8.95 o 
  -4  -8   6      135.28      158.73      8.94 o 
  -3  -8   6       54.75       55.92      4.42 o 
  -2  -8   6       24.40       24.55      3.23 o 
  -1  -8   6       11.99        8.05      1.81 o 
   0  -8   6        2.18        3.13      1.65 o 
   1  -8   6        0.13       -0.82      1.24 o 
   2  -8   6       18.25       23.33      1.97 o 
   3  -8   6      587.33      631.23     16.91 o 
   4  -8   6      165.23      174.53      6.67 o 
   5  -8   6        0.65       -0.70      2.73 o 
   6  -8   6        1.78        1.12      2.73 o 
   7  -8   6        9.46        9.25      3.71 o 
   8  -8   6        4.71       18.71      8.66 o 
  -7  -7   6        5.96       -0.34      5.87 o 
  -6  -7   6        3.94        4.81      3.76 o 
  -5  -7   6      251.51      248.25      9.54 o 
  -4  -7   6      107.93      107.96      6.76 o 
  -3  -7   6      532.05      560.23     12.23 o 
  -2  -7   6      424.94      461.43     10.79 o 
  -1  -7   6      354.05      345.67      7.79 o 
   0  -7   6        5.41        4.14      1.61 o 
   1  -7   6     2202.09     2378.30     30.31 o 
   2  -7   6       38.10       52.81      3.10 o 
   3  -7   6        0.06        0.22      1.16 o 
   4  -7   6      133.60      146.61      5.82 o 
   5  -7   6       15.51       15.02      3.52 o 
   6  -7   6       40.53       46.42      5.29 o 
   7  -7   6        6.17        6.12      3.82 o 
   8  -7   6       13.27        8.28      7.67 o 
  -7  -6   6        1.38        0.75      5.40 o 
  -6  -6   6       12.95       10.48      3.01 o 
  -5  -6   6       17.96       19.92      5.25 o 
  -4  -6   6        0.01       -2.15      2.15 o 
  -3  -6   6       48.50       46.29      4.66 o 
  -2  -6   6      151.38      135.76      4.35 o 
  -1  -6   6     2138.41     2281.35     31.67 o 
   0  -6   6      355.23      389.10      7.35 o 
   1  -6   6     3921.25     4204.34     49.78 o 
   2  -6   6      111.78      137.98      4.42 o 
   3  -6   6       94.94      108.00      5.60 o 
   4  -6   6      153.86      153.12      4.71 o 
   5  -6   6       19.56       20.39      2.74 o 
   6  -6   6       75.60       79.99      5.50 o 
   7  -6   6       14.99       12.68      3.90 o 
   8  -6   6        2.99        5.87      6.62 o 
  -8  -5   6        0.01        2.07      6.48 o 
  -7  -5   6       44.21       33.85      7.33 o 
  -6  -5   6       12.27       14.11      4.20 o 
  -5  -5   6        7.80       15.77      4.01 o 
  -4  -5   6       33.08       34.33      3.72 o 
  -3  -5   6       78.81      104.37      6.46 o 
  -2  -5   6      235.15      234.67      5.32 o 
  -1  -5   6     2623.40     2789.80     38.35 o 
   0  -5   6       55.86       50.03      2.61 o 
   1  -5   6      917.40      918.09     13.23 o 
   2  -5   6       25.22       19.02      1.81 o 
   3  -5   6     1028.00     1065.74     13.81 o 
   4  -5   6       43.81       43.54      4.46 o 
   5  -5   6       25.17       21.83      3.36 o 
   6  -5   6       47.37       47.35      5.51 o 
   7  -5   6        0.87        1.28      3.36 o 
   8  -5   6        0.06       -1.19      6.48 o 
  -8  -4   6       31.79       21.80      7.20 o 
  -7  -4   6        4.90        6.28      3.98 o 
  -6  -4   6       25.93       27.54      4.33 o 
  -5  -4   6        6.09        5.26      4.58 o 
  -4  -4   6      306.66      308.40      8.90 o 
  -3  -4   6      377.59      407.96      9.83 o 
  -2  -4   6      689.54      652.92     11.63 o 
  -1  -4   6      266.82      269.78      4.80 o 
   0  -4   6     1822.70     1773.70     24.64 o 
   1  -4   6       89.62       93.14      3.30 o 
   2  -4   6     1531.97     1460.71     19.88 o 
   3  -4   6      231.85      220.79      4.65 o 
   4  -4   6      415.72      396.46      7.75 o 
   5  -4   6       32.34       32.84      2.52 o 
   6  -4   6        5.33        5.78      2.36 o 
   7  -4   6       22.33       13.53      3.26 o 
   8  -4   6       14.69       14.57      7.91 o 
  -8  -3   6        0.07       -1.77      4.75 o 
  -7  -3   6        0.63       -2.79      2.79 o 
  -6  -3   6       36.54       40.64      7.94 o 
  -5  -3   6        0.57        3.90      2.39 o 
  -4  -3   6      190.45      193.65      7.04 o 
  -3  -3   6      714.63      733.11     12.89 o 
  -2  -3   6     1568.51     1490.86     23.46 o 
  -1  -3   6        0.02       -0.48      0.91 o 
   0  -3   6      520.29      476.69      7.67 o 
   1  -3   6      103.41       96.72      2.92 o 
   2  -3   6     1851.43     1783.34     21.19 o 
   3  -3   6      293.76      296.41      5.67 o 
   4  -3   6      221.14      240.27      5.86 o 
   5  -3   6      103.99      111.94      4.65 o 
   6  -3   6      128.85      125.38      6.07 o 
   7  -3   6       16.03       13.23      3.44 o 
   8  -3   6       19.62       21.18      5.53 o 
  -8  -2   6        0.10       -0.68      3.53 o 
  -7  -2   6       40.27       34.39      5.20 o 
  -6  -2   6        2.04        7.88      2.45 o 
  -5  -2   6       19.61       21.06      2.59 o 
  -4  -2   6      588.92      575.46     12.04 o 
  -3  -2   6       38.10       41.73      2.58 o 
  -2  -2   6     1927.41     1882.36     25.46 o 
  -1  -2   6        3.69        3.96      0.88 o 
   0  -2   6     1903.36     1760.59     27.91 o 
   1  -2   6      735.94      710.29      9.76 o 
   2  -2   6      283.34      262.41      5.19 o 
   3  -2   6      161.92      170.88      4.11 o 
   4  -2   6       30.51       27.55      2.56 o 
   5  -2   6        0.02       -1.18      1.75 o 
   6  -2   6       23.68       23.36      3.25 o 
   7  -2   6       14.64       19.71      4.39 o 
   8  -2   6       78.55       76.44     12.92 o 
  -8  -1   6        3.60        1.16      2.88 o 
  -7  -1   6        0.03       -0.02      2.19 o 
  -6  -1   6        0.52        1.10      1.75 o 
  -5  -1   6        5.24        4.69      5.09 o 
  -4  -1   6      380.90      372.92     19.83 o 
  -3  -1   6      541.65      553.74     15.40 o 
  -2  -1   6      599.94      575.49      9.23 o 
  -1  -1   6     3198.88     3260.93     33.19 o 
   0  -1   6     5288.46     5219.94     63.61 o 
   1  -1   6     5169.26     5047.32     54.59 o 
   2  -1   6      679.16      665.07      9.20 o 
   3  -1   6        8.98        9.89      1.55 o 
   4  -1   6       21.51       23.22      2.51 o 
   5  -1   6        0.68       -0.89      1.99 o 
   6  -1   6        3.26        2.32      2.76 o 
   7  -1   6       12.10        5.40      4.65 o 
   8  -1   6        8.64        6.66      4.99 o 
  -8   0   6       12.48        8.21      3.22 o 
  -7   0   6       22.21       19.06      3.21 o 
  -6   0   6       91.79       84.74     11.68 o 
  -5   0   6        2.21        8.08      5.67 o 
  -4   0   6       13.06       10.69      2.42 o 
  -3   0   6      121.14      118.11      7.83 o 
  -2   0   6      154.02      158.71      3.70 o 
  -1   0   6     4574.46     4685.34     46.66 o 
   0   0   6      542.24      540.25      9.02 o 
   1   0   6      720.20      727.65      9.63 o 
   2   0   6      674.35      674.43      9.69 o 
   3   0   6     2377.25     2380.33     30.82 o 
   4   0   6      182.67      180.95      6.14 o 
   5   0   6      296.11      312.32      8.41 o 
   6   0   6       32.39       29.27      5.51 o 
   7   0   6        5.27        3.13      8.91 o 
   8   0   6        0.52        2.70      5.19 o 
  -8   1   6        0.11       -1.68      4.02 o 
  -7   1   6       97.25       99.65     13.21 o 
  -6   1   6       39.49       23.36      7.37 o 
  -5   1   6       17.19       22.85      6.25 o 
  -4   1   6        0.16        1.91      1.83 o 
  -3   1   6      684.83      687.74     14.74 o 
  -2   1   6      460.10      489.18      8.16 o 
  -1   1   6        2.34        1.23      1.12 o 
   0   1   6        9.23       11.46      1.43 o 
   1   1   6        5.43        6.70      1.49 o 
   2   1   6       74.31       76.47      3.35 o 
   3   1   6       96.13      111.18      5.13 o 
   4   1   6       91.60       99.40      5.42 o 
   5   1   6      614.76      608.24     12.95 o 
   6   1   6       95.03       86.31     21.08 o 
   7   1   6      267.41      255.18     22.83 o 
   8   1   6        6.23       -1.49      4.93 o 
  -8   2   6       61.47       70.18     12.09 o 
  -7   2   6       48.96       57.51     10.39 o 
  -6   2   6        5.78        4.38      4.96 o 
  -5   2   6       74.31       61.08      8.90 o 
  -4   2   6       14.26       18.37      2.76 o 
  -3   2   6     1945.87     2004.24     30.40 o 
  -2   2   6        9.51        8.32      1.44 o 
  -1   2   6        9.63        4.97      1.05 o 
   0   2   6        7.82        6.83      1.36 o 
   1   2   6        9.59        7.40      1.88 o 
   2   2   6        0.05       -0.06      1.31 o 
   3   2   6        5.77        5.34      1.71 o 
   4   2   6        0.00        1.35      2.15 o 
   5   2   6       35.22       36.07      5.94 o 
   6   2   6       10.73        8.18      4.95 o 
   7   2   6       12.01        7.07      5.41 o 
  -7   3   6        2.75        2.41      5.43 o 
  -6   3   6        3.51        1.56      4.52 o 
  -5   3   6      477.71      498.38     13.80 o 
  -4   3   6       16.92       22.82      8.56 o 
  -3   3   6        9.32        9.82      1.36 o 
  -2   3   6        0.01       -0.24      1.20 o 
  -1   3   6        0.97        0.78      0.91 o 
   0   3   6       94.54       76.14      3.13 o 
   1   3   6       44.04       41.63      2.59 o 
   2   3   6        1.32       -0.70      1.72 o 
   3   3   6       49.13       56.79      3.87 o 
   4   3   6        3.61        4.82      2.70 o 
   5   3   6        6.32        8.91      4.67 o 
   6   3   6       17.12       25.65      6.51 o 
   7   3   6        1.88        0.09      5.16 o 
  -7   4   6       67.41       64.64     10.32 o 
  -6   4   6       13.06       13.44      5.33 o 
  -5   4   6      381.29      360.53     11.70 o 
  -4   4   6       46.50       42.94      2.43 o 
  -3   4   6       17.05       15.29      1.81 o 
  -2   4   6        0.32        0.07      1.36 o 
  -1   4   6       92.35       95.15      3.17 o 
   0   4   6      102.57       93.07      3.58 o 
   1   4   6       11.52        7.14      1.69 o 
   2   4   6       97.26       97.39      5.09 o 
   3   4   6        6.25        3.30      2.35 o 
   4   4   6       24.48       27.38      4.85 o 
   5   4   6       97.13      102.94     10.17 o 
   6   4   6       20.24       26.04      6.93 o 
   7   4   6       93.15       97.88     16.50 o 
  -7   5   6      228.44      241.32     16.30 o 
  -6   5   6        4.74        2.48      4.89 o 
  -5   5   6       19.70       23.08      2.10 o 
  -4   5   6        6.91        3.51      1.60 o 
  -3   5   6        3.86        2.30      1.94 o 
  -2   5   6        2.24        1.99      1.61 o 
  -1   5   6       37.65       40.03      2.49 o 
   0   5   6        0.23       -0.62      1.35 o 
   1   5   6       25.46       23.93      2.45 o 
   2   5   6       85.23       87.30      4.74 o 
   3   5   6       48.71       51.98      4.95 o 
   4   5   6        6.33        0.41      3.90 o 
   5   5   6        7.31        0.56      4.38 o 
   6   5   6       12.46        2.38      9.06 o 
  -7   6   6        0.77        0.10      2.04 o 
  -6   6   6        8.53        9.81      3.54 o 
  -5   6   6        0.00        1.66      1.80 o 
  -4   6   6       16.11       19.84      2.36 o 
  -3   6   6        0.12       -1.45      1.65 o 
  -2   6   6      118.38      111.30      4.91 o 
  -1   6   6        1.88        2.65      1.52 o 
   0   6   6       88.19       84.79      4.28 o 
   1   6   6        3.59        2.70      2.05 o 
   2   6   6       68.20       87.88      4.99 o 
   3   6   6        9.07        2.95      3.48 o 
   4   6   6       28.92       41.84      7.25 o 
   5   6   6      539.99      593.67     35.72 o 
   6   6   6       17.23       17.45     10.49 o 
  -8   7   6       43.74       37.63      7.28 o 
  -7   7   6       65.83       61.88      4.93 o 
  -6   7   6        5.10        3.26      2.32 o 
  -5   7   6      125.39      127.75      6.07 o 
  -4   7   6      113.79      109.78      6.24 o 
  -3   7   6        8.46        8.90      2.33 o 
  -2   7   6       74.47       67.25      3.94 o 
  -1   7   6       22.18       18.81      2.39 o 
   0   7   6        7.74        8.48      2.30 o 
   1   7   6       62.56       54.88      6.70 o 
   2   7   6       28.75       20.36      3.80 o 
   3   7   6        1.72       15.21      9.23 o 
   4   7   6       47.52       60.64     14.16 o 
   5   7   6        0.40        2.92      9.47 o 
  -7   8   6        2.61        0.05      3.01 o 
  -6   8   6       48.85       55.21      5.50 o 
  -5   8   6        3.71        4.52      2.84 o 
  -4   8   6      200.13      209.06      6.81 o 
  -3   8   6      226.96      252.46      7.47 o 
  -2   8   6      112.22      109.92      5.76 o 
  -1   8   6       26.81       20.48      2.96 o 
   0   8   6        7.11        2.93      2.85 o 
   1   8   6       67.26       67.37      7.03 o 
   2   8   6       20.07       25.29     11.20 o 
   3   8   6        0.38       -0.81      7.37 o 
   4   8   6        0.42        6.45      9.00 o 
   5   8   6       27.54       28.15     13.21 o 
  -7   9   6        0.08       -4.52      5.02 o 
  -6   9   6        1.28       -4.58      4.58 o 
  -5   9   6       16.30       18.90      4.60 o 
  -4   9   6        9.46        1.71      2.74 o 
  -3   9   6       17.16       15.88      2.99 o 
  -2   9   6        3.29       -1.74      3.17 o 
  -1   9   6       74.99       66.73      6.78 o 
   0   9   6      110.36      122.93     11.88 o 
   1   9   6       55.89       36.36      8.03 o 
   2   9   6        4.41       10.63      9.23 o 
   3   9   6       25.45       16.64     10.63 o 
   4   9   6        2.14       -0.81      8.56 o 
  -6  10   6      257.38      277.38     20.40 o 
  -5  10   6       74.76       83.83     13.00 o 
  -4  10   6        0.22        2.28      3.58 o 
  -3  10   6       15.34       16.05      4.60 o 
  -2  10   6       17.22        3.82      6.73 o 
  -1  10   6        4.89        8.64      5.65 o 
   0  10   6       60.55       33.66      7.81 o 
   1  10   6        0.46       -4.79      7.81 o 
   2  10   6        0.22        3.40      9.20 o 
   3  10   6       35.03        9.37     10.08 o 
  -6  11   6       12.27        4.82      8.25 o 
  -5  11   6        1.29        2.61      7.47 o 
  -4  11   6       22.07        8.90      8.59 o 
  -3  11   6       33.82       34.43      7.76 o 
  -2  11   6       80.12       57.51     15.26 o 
  -1  11   6        0.19        4.10      6.16 o 
   0  11   6        0.06        9.47      9.74 o 
   1  11   6        8.03       -5.13      8.18 o 
   2  11   6        3.78       -5.74      9.88 o 
  -5  12   6        0.03        8.42      9.00 o 
  -4  12   6       16.09       19.42     10.63 o 
  -3  12   6       40.29       41.11     12.27 o 
  -2  12   6        7.65       12.04      7.10 o 
  -1  12   6        7.88        5.60     10.02 o 
   0  12   6       15.99        7.40      9.98 o 
   1  12   6        0.16       -3.50     10.52 o 
  -3  13   6        7.26       11.62      7.51 o 
  -2  13   6       42.24       70.79     16.74 o 
  -1  13   6        0.67        7.16     10.59 o 
  -1 -16   7        0.09       -7.23      7.23 o 
   0 -16   7        6.09        5.94      9.23 o 
   1 -16   7       25.34       25.60     11.71 o 
   2 -16   7        0.80        0.65      7.77 o 
   3 -16   7      116.77      132.04     21.02 o 
   4 -16   7       81.17       92.65     18.88 o 
  -2 -15   7       36.49       34.39     12.66 o 
  -1 -15   7        1.38        0.24      8.49 o 
   0 -15   7       10.56       17.86     10.25 o 
   1 -15   7        0.74        2.41      8.96 o 
   2 -15   7       44.11       53.44     13.55 o 
   3 -15   7        7.18       -6.79      6.79 o 
   4 -15   7        1.95       -4.31      8.18 o 
   5 -15   7      108.98      135.00     14.39 o 
  -3 -14   7        1.78       -2.31      8.35 o 
  -2 -14   7        1.38       -3.60      8.25 o 
  -1 -14   7       27.09       41.93     13.21 o 
   0 -14   7       20.69       15.58      9.27 o 
   1 -14   7        4.42       13.27      9.06 o 
   2 -14   7       41.93       39.35     11.88 o 
   3 -14   7        8.39        9.25      5.94 o 
   4 -14   7        6.77        8.24      6.20 o 
   5 -14   7        1.11       -0.43      5.53 o 
   6 -14   7        0.39        1.74      6.39 o 
  -4 -13   7        3.18       11.58     10.15 o 
  -3 -13   7      140.81      148.43     19.79 o 
  -2 -13   7        5.41        6.96      8.22 o 
  -1 -13   7        0.29       -1.46      7.33 o 
   0 -13   7       19.20       27.91     10.25 o 
   1 -13   7       30.50       39.79     12.26 o 
   2 -13   7       42.81       52.25     16.98 o 
   3 -13   7       12.24        7.92      5.61 o 
   4 -13   7      103.81      117.27     15.40 o 
   5 -13   7        7.83        5.82      5.61 o 
   6 -13   7        0.27       -5.10      5.10 o 
   7 -13   7        2.70        7.13     10.15 o 
  -5 -12   7        1.34        2.55      7.71 o 
  -4 -12   7        1.80       -1.59      4.67 o 
  -3 -12   7        1.70        1.83      4.56 o 
  -2 -12   7       51.91       50.67      7.56 o 
  -1 -12   7        8.01        8.28      3.26 o 
   0 -12   7       15.70       13.34      5.33 o 
   1 -12   7       16.14       15.98      4.29 o 
   2 -12   7       59.45       55.53      4.98 o 
   3 -12   7       38.22       31.27     11.20 o 
   4 -12   7       48.64       39.02      7.47 o 
   5 -12   7       41.00       30.67      8.52 o 
   6 -12   7       24.87       10.73      6.14 o 
   7 -12   7       87.23      101.24     16.81 o 
  -5 -11   7       41.67       41.12      7.55 o 
  -4 -11   7       10.23        3.87      7.30 o 
  -3 -11   7        3.72        3.65      4.28 o 
  -2 -11   7        1.78        2.47      4.04 o 
  -1 -11   7        1.19        0.98      2.06 o 
   0 -11   7        3.70        6.82      2.96 o 
   1 -11   7        9.74       13.75      4.16 o 
   2 -11   7       75.28       70.35      4.45 o 
   3 -11   7       12.34       12.75      2.10 o 
   4 -11   7       22.38       20.04      3.47 o 
   5 -11   7        2.39        3.96      5.84 o 
   6 -11   7       20.42       19.99      6.32 o 
   7 -11   7        0.39        5.90      4.30 o 
  -6 -10   7        1.23        3.46      4.88 o 
  -5 -10   7       15.05       16.04      5.31 o 
  -4 -10   7       14.51       15.48     10.15 o 
  -3 -10   7        7.29        0.57      3.72 o 
  -2 -10   7        4.08        8.17      2.98 o 
  -1 -10   7        0.01        0.07      1.77 o 
   0 -10   7        3.61        2.62      2.05 o 
   1 -10   7        2.07        2.70      1.85 o 
   2 -10   7        1.06        1.94      1.74 o 
   3 -10   7       41.01       44.46      2.81 o 
   4 -10   7       23.19       16.04      3.25 o 
   5 -10   7      104.80      115.27     10.69 o 
   6 -10   7       12.26       15.44      5.69 o 
   7 -10   7      142.03      160.17     10.24 o 
   8 -10   7        0.95        6.76      8.69 o 
  -6  -9   7        5.79        1.89      4.22 o 
  -5  -9   7        3.22       -2.23      3.84 o 
  -4  -9   7        0.04        4.72      3.89 o 
  -3  -9   7       35.30       35.79      4.01 o 
  -2  -9   7        3.18       -2.18      2.18 o 
  -1  -9   7        0.72        0.11      1.80 o 
   0  -9   7        8.67        8.71      2.11 o 
   1  -9   7       13.97       15.63      2.23 o 
   2  -9   7      160.49      173.48      5.70 o 
   3  -9   7      278.35      285.79      6.85 o 
   4  -9   7       21.48       17.70      3.11 o 
   5  -9   7        3.91        6.79      3.59 o 
   6  -9   7       13.50       12.45      5.36 o 
   7  -9   7       25.15       19.90      4.68 o 
   8  -9   7        5.14       -1.70      7.44 o 
  -7  -8   7       38.87       15.48      7.57 o 
  -6  -8   7      177.49      199.80     10.64 o 
  -5  -8   7      102.25      105.79      8.59 o 
  -4  -8   7       69.55       68.64      5.96 o 
  -3  -8   7       96.33       98.58      5.62 o 
  -2  -8   7       47.45       37.93      3.69 o 
  -1  -8   7        0.17        0.29      1.40 o 
   0  -8   7       33.74       40.46      3.26 o 
   1  -8   7       14.83       15.66      2.08 o 
   2  -8   7        2.16        1.15      1.33 o 
   3  -8   7      285.58      293.10      6.89 o 
   4  -8   7       50.31       47.67      4.11 o 
   5  -8   7       44.17       42.88      5.23 o 
   6  -8   7       98.71      117.51      8.49 o 
   7  -8   7       11.00        8.80      3.93 o 
   8  -8   7       82.11      125.96     16.91 o 
  -7  -7   7        0.81        3.87      6.31 o 
  -6  -7   7       75.18       80.88      6.80 o 
  -5  -7   7       52.62       55.36      5.23 o 
  -4  -7   7      242.81      242.64      9.94 o 
  -3  -7   7      240.53      237.85      7.19 o 
  -2  -7   7      197.29      210.00      6.82 o 
  -1  -7   7      646.44      721.75     11.62 o 
   0  -7   7       49.91       60.32      4.70 o 
   1  -7   7      492.82      539.80      9.57 o 
   2  -7   7        8.62       11.45      1.69 o 
   3  -7   7        0.08       -0.85      1.37 o 
   4  -7   7        1.02        1.52      1.71 o 
   5  -7   7        0.53        0.06      1.73 o 
   6  -7   7       49.20       50.79      4.64 o 
   7  -7   7       27.45       18.89      4.46 o 
   8  -7   7        3.24        0.61      6.93 o 
  -7  -6   7        7.37       -5.02      5.02 o 
  -6  -6   7        0.47       -3.96      3.96 o 
  -5  -6   7        4.26        1.46      2.44 o 
  -4  -6   7       21.15       18.34      3.19 o 
  -3  -6   7      133.15      140.42      5.54 o 
  -2  -6   7      194.58      201.83      6.17 o 
  -1  -6   7      396.08      417.53      7.13 o 
   0  -6   7      304.55      335.38      6.80 o 
   1  -6   7       11.95       21.26      1.90 o 
   2  -6   7      621.22      625.90      9.42 o 
   3  -6   7       28.30       32.39      2.43 o 
   4  -6   7       85.15       92.61      4.12 o 
   5  -6   7        1.23       -0.69      2.01 o 
   6  -6   7       88.95       94.98      5.53 o 
   7  -6   7       41.04       41.77      8.64 o 
   8  -6   7        0.00        0.03      7.03 o 
  -8  -5   7       11.52       20.20      7.50 o 
  -7  -5   7        0.32        7.54      5.23 o 
  -6  -5   7       43.13       52.95      6.69 o 
  -5  -5   7       26.57       24.18      2.95 o 
  -4  -5   7       44.66       43.19      3.74 o 
  -3  -5   7       62.39       67.14      4.49 o 
  -2  -5   7      337.00      324.26      6.08 o 
  -1  -5   7       19.95       34.50      2.08 o 
   0  -5   7       21.03       22.37      3.06 o 
   1  -5   7      514.76      510.01      8.04 o 
   2  -5   7       13.90        8.78      1.53 o 
   3  -5   7        4.24        5.33      1.33 o 
   4  -5   7      293.29      292.37      8.91 o 
   5  -5   7      267.01      277.82      6.76 o 
   6  -5   7       35.23       31.87      3.58 o 
   7  -5   7       23.27       20.93      4.70 o 
   8  -5   7       16.23       17.83      5.70 o 
  -8  -4   7        0.67        3.40      5.70 o 
  -7  -4   7        0.00        0.85      3.43 o 
  -6  -4   7       25.11       22.09      4.08 o 
  -5  -4   7       13.25       13.87      3.23 o 
  -4  -4   7       28.09       31.75      2.81 o 
  -3  -4   7       55.10       58.69      3.43 o 
  -2  -4   7        1.49        3.04      1.06 o 
  -1  -4   7        1.81        1.60      1.18 o 
   0  -4   7        0.90        2.21      0.94 o 
   1  -4   7       23.09       20.16      1.88 o 
   2  -4   7      157.40      159.19      4.71 o 
   3  -4   7      595.91      586.98      9.13 o 
   4  -4   7        8.03        5.61      1.77 o 
   5  -4   7        4.79        3.25      1.90 o 
   6  -4   7        3.97        1.54      2.29 o 
   7  -4   7        0.00        8.99      3.93 o 
   8  -4   7        8.34        2.90      4.71 o 
  -8  -3   7       18.26       21.08      6.35 o 
  -7  -3   7       24.18       23.99      4.62 o 
  -6  -3   7       30.08       22.84      4.81 o 
  -5  -3   7        0.47        0.28      2.11 o 
  -4  -3   7      194.99      199.01      6.50 o 
  -3  -3   7        2.96        4.00      1.48 o 
  -2  -3   7      321.70      310.07      7.17 o 
  -1  -3   7       45.75       46.94      2.22 o 
   0  -3   7        1.15        0.41      1.11 o 
   1  -3   7       33.28       29.98      2.37 o 
   2  -3   7      172.38      179.02      4.31 o 
   3  -3   7      951.78      960.36     13.31 o 
   4  -3   7       22.35       26.98      2.57 o 
   5  -3   7       56.07       52.70      3.61 o 
   6  -3   7        1.67        2.38      2.43 o 
   7  -3   7       11.51        5.86      4.03 o 
   8  -3   7       53.54       63.91     14.21 o 
  -8  -2   7        2.17        2.78      3.55 o 
  -7  -2   7       43.87       49.18      4.44 o 
  -6  -2   7       82.19       73.54      4.43 o 
  -5  -2   7      301.50      301.88      8.00 o 
  -4  -2   7      107.56      116.05      4.28 o 
  -3  -2   7      399.88      395.91      9.16 o 
  -2  -2   7      279.21      284.24      5.61 o 
  -1  -2   7      770.01      763.78      9.97 o 
   0  -2   7        5.51        5.08      1.29 o 
   1  -2   7     2379.86     2547.46     29.21 o 
   2  -2   7      478.54      474.17      7.84 o 
   3  -2   7       11.75       10.36      1.60 o 
   4  -2   7       11.02       12.99      2.12 o 
   5  -2   7        0.74       -1.08      1.88 o 
   6  -2   7        2.22        1.75      2.47 o 
   7  -2   7       11.96       10.72      5.31 o 
   8  -2   7       11.21        3.50     10.12 o 
  -8  -1   7        2.58        6.38      3.30 o 
  -7  -1   7        2.36       -0.52      2.17 o 
  -6  -1   7        1.22        3.13      1.78 o 
  -5  -1   7        0.40       -0.20      5.13 o 
  -4  -1   7       40.40       42.51      7.88 o 
  -3  -1   7      394.47      420.90      8.96 o 
  -2  -1   7      764.07      813.12     14.12 o 
  -1  -1   7      912.73      954.24     11.86 o 
   0  -1   7      100.09      103.28      4.19 o 
   1  -1   7      334.12      356.64      6.37 o 
   2  -1   7       23.49       23.17      1.97 o 
   3  -1   7       73.69       75.32      3.97 o 
   4  -1   7       84.26       88.15      4.41 o 
   5  -1   7        3.28        0.58      2.16 o 
   6  -1   7       79.31       76.83      8.27 o 
   7  -1   7       33.01       31.57      6.55 o 
   8  -1   7       17.91       11.51      6.18 o 
  -8   0   7        4.12        1.95      2.60 o 
  -7   0   7        3.18        0.92      7.06 o 
  -6   0   7        0.48        5.84      6.28 o 
  -5   0   7       64.70       81.62     10.97 o 
  -4   0   7        4.68       -2.92      2.92 o 
  -3   0   7       23.82       21.27      2.65 o 
  -2   0   7        0.11        0.26      1.42 o 
  -1   0   7     2125.13     2317.64     27.95 o 
   0   0   7        5.99        5.98      1.38 o 
   1   0   7     1454.52     1587.39     19.85 o 
   2   0   7      242.22      259.25      5.66 o 
   3   0   7     1007.47     1064.91     16.35 o 
   4   0   7        0.20        2.50      2.13 o 
   5   0   7       25.56       21.86      3.27 o 
   6   0   7        1.95        4.38      4.37 o 
   7   0   7       27.55       29.53      6.77 o 
   8   0   7        9.62        9.11      6.33 o 
  -8   1   7        0.41       -5.09      6.99 o 
  -7   1   7       29.70       22.78      8.05 o 
  -6   1   7        1.12        8.96      6.25 o 
  -5   1   7       45.62       51.20      8.93 o 
  -4   1   7      209.87      218.10     14.29 o 
  -3   1   7      261.36      284.23      5.97 o 
  -2   1   7      105.32      102.11      3.84 o 
  -1   1   7       77.92       90.99      2.70 o 
   0   1   7        0.01       -1.08      1.08 o 
   1   1   7       56.71       68.39      3.11 o 
   2   1   7       86.20       79.05      3.58 o 
   3   1   7      149.11      170.97      5.11 o 
   4   1   7        0.61       -0.14      2.37 o 
   5   1   7       49.70       49.42      5.03 o 
   6   1   7        0.31       -2.08      4.06 o 
   7   1   7       35.26       36.84      7.34 o 
  -8   2   7        1.78        7.03      8.08 o 
  -7   2   7        1.30       -3.90      5.36 o 
  -6   2   7       16.87       13.48      6.52 o 
  -5   2   7        0.67       -2.17      4.14 o 
  -4   2   7        6.49        8.88      2.82 o 
  -3   2   7      714.18      739.37     11.70 o 
  -2   2   7      129.49      119.73      4.07 o 
  -1   2   7        4.73        8.29      1.22 o 
   0   2   7        1.24        2.55      1.24 o 
   1   2   7      163.41      146.58      4.26 o 
   2   2   7      227.56      214.81      5.53 o 
   3   2   7      137.95      139.81      5.56 o 
   4   2   7       23.29       27.31      3.40 o 
   5   2   7        1.57       -4.65      4.65 o 
   6   2   7       10.75       12.96      5.86 o 
   7   2   7       28.22       24.82      7.62 o 
  -7   3   7       56.54       52.01     10.15 o 
  -6   3   7       14.09       11.27      6.38 o 
  -5   3   7       49.12       51.62     13.72 o 
  -4   3   7        1.06       -1.03      1.03 o 
  -3   3   7        0.12       -0.34      1.28 o 
  -2   3   7      231.18      232.80      7.04 o 
  -1   3   7       13.49       13.28      1.45 o 
   0   3   7        5.68        4.75      1.51 o 
   1   3   7      143.54      123.14      4.59 o 
   2   3   7       14.08        9.24      2.04 o 
   3   3   7        0.57        0.04      1.99 o 
   4   3   7       10.72       10.90      3.84 o 
   5   3   7        0.37        0.65      4.25 o 
   6   3   7        1.27        2.85      5.60 o 
   7   3   7        8.25       -0.78      8.11 o 
  -7   4   7       19.91       28.28      7.98 o 
  -6   4   7       52.58       60.57      9.51 o 
  -5   4   7        6.37       10.44      3.27 o 
  -4   4   7       16.27       14.88      1.85 o 
  -3   4   7      168.50      157.48      5.24 o 
  -2   4   7        3.95        2.00      1.62 o 
  -1   4   7      432.59      435.62      8.12 o 
   0   4   7       10.92        8.25      1.78 o 
   1   4   7        0.05        1.01      1.28 o 
   2   4   7       21.31       24.14      2.63 o 
   3   4   7       11.39        9.17      2.84 o 
   4   4   7        0.56        3.46      3.52 o 
   5   4   7        2.34        6.48      4.92 o 
   6   4   7        2.69        5.36      8.73 o 
  -7   5   7       21.48       17.18      7.16 o 
  -6   5   7       21.95       20.64      2.29 o 
  -5   5   7       10.93        8.46      2.96 o 
  -4   5   7        0.08        2.94      1.66 o 
  -3   5   7        8.37        9.77      2.10 o 
  -2   5   7       11.41        9.84      2.15 o 
  -1   5   7       32.19       33.26      2.58 o 
   0   5   7        2.31        3.29      1.74 o 
   1   5   7      886.92      903.36     17.04 o 
   2   5   7      246.09      241.17      7.13 o 
   3   5   7      424.97      439.62     17.27 o 
   4   5   7       68.16       74.40      8.93 o 
   5   5   7        5.68        4.31      8.08 o 
   6   5   7       22.80       20.81     11.37 o 
  -7   6   7       34.37       34.23      3.45 o 
  -6   6   7       24.45       23.82      6.85 o 
  -5   6   7       15.78       15.70      2.67 o 
  -4   6   7        9.02        9.24      2.22 o 
  -3   6   7       11.30       11.93      2.43 o 
  -2   6   7      393.33      425.19     14.68 o 
  -1   6   7       33.97       39.45      3.44 o 
   0   6   7       61.67       66.22      5.09 o 
   1   6   7        0.92       -0.98      1.75 o 
   2   6   7      276.07      298.14     16.86 o 
   3   6   7      571.82      637.57     35.99 o 
   4   6   7      246.72      271.61     27.06 o 
   5   6   7      335.56      403.41     30.45 o 
   6   6   7       91.53       94.69     17.79 o 
  -7   7   7       16.84       13.61      3.34 o 
  -6   7   7        5.55        0.18      2.70 o 
  -5   7   7       54.20       56.93      4.18 o 
  -4   7   7       42.08       40.73      3.47 o 
  -3   7   7      164.38      183.68      6.30 o 
  -2   7   7      183.36      193.59      6.61 o 
  -1   7   7       71.99       74.32      4.18 o 
   0   7   7        0.19        0.37      1.94 o 
   1   7   7        1.66        3.27      3.50 o 
   2   7   7        0.11        1.04      5.19 o 
   3   7   7      127.73      140.35     20.00 o 
   4   7   7      151.81      128.78     19.90 o 
   5   7   7       94.59       83.28     17.55 o 
  -7   8   7        1.18        4.27      3.33 o 
  -6   8   7        2.23        0.88      4.72 o 
  -5   8   7      122.43      118.87     15.67 o 
  -4   8   7      395.47      420.89     10.00 o 
  -3   8   7        4.19        7.32      2.57 o 
  -2   8   7       77.52       85.25      5.31 o 
  -1   8   7        0.34        2.32      2.54 o 
   0   8   7        0.01        0.39      4.51 o 
   1   8   7        5.47       -5.08      5.08 o 
   2   8   7        0.44       -3.29      8.11 o 
   3   8   7        0.26       -6.04      7.47 o 
   4   8   7        0.04        3.67      9.57 o 
  -5   9   7       92.73       86.51     12.63 o 
  -4   9   7      109.02       87.42      7.40 o 
  -3   9   7       47.46       51.92      5.24 o 
  -2   9   7       16.51        7.49      3.49 o 
  -1   9   7       40.55       50.76     10.00 o 
   0   9   7        4.53        2.57      5.17 o 
   1   9   7        0.18       -4.55      7.37 o 
   2   9   7       12.42       12.46      9.57 o 
   3   9   7       24.93        6.86     10.32 o 
   4   9   7        1.56        1.05      9.47 o 
  -6  10   7       86.36       93.74     13.75 o 
  -5  10   7       19.74       29.40      9.23 o 
  -4  10   7       15.01        6.45      7.33 o 
  -3  10   7       13.43       11.79      4.71 o 
  -2  10   7       26.08       21.65      6.65 o 
  -1  10   7       11.16       10.88      6.13 o 
   0  10   7       11.21        9.07      6.61 o 
   1  10   7       65.91       67.22     16.19 o 
   2  10   7       27.78       45.39     13.85 o 
   3  10   7        3.39       -5.74      9.95 o 
  -5  11   7        7.99        9.17      8.69 o 
  -4  11   7        4.69        4.75      7.50 o 
  -3  11   7        2.32        6.58      8.25 o 
  -2  11   7        0.64       -0.91      5.56 o 
  -1  11   7        0.00       -0.59      6.10 o 
   0  11   7        5.43        1.60      9.47 o 
   1  11   7        4.41       11.10     11.51 o 
   2  11   7       37.92       69.57     17.59 o 
  -4  12   7        0.01        5.81      9.81 o 
  -3  12   7       19.03       19.15      7.76 o 
  -2  12   7       14.02       17.86      7.88 o 
  -1  12   7        5.80       11.65     10.97 o 
   0  12   7       17.00       16.47     12.66 o 
  -1 -16   8       96.94      119.17     20.88 o 
   0 -16   8        1.05        4.89      9.51 o 
   1 -16   8       78.29       83.04     17.96 o 
   2 -16   8        1.58       -4.01      8.59 o 
   3 -16   8       52.33       68.51     16.87 o 
   4 -16   8        5.25       21.39     11.24 o 
  -2 -15   8       61.36      102.57     18.74 o 
  -1 -15   8        1.74        4.11      8.45 o 
   0 -15   8        2.19        1.80      9.13 o 
   1 -15   8       42.90       41.11     13.48 o 
   2 -15   8       43.26       53.78     14.02 o 
   3 -15   8        0.13        0.81      8.62 o 
   4 -15   8        0.12        1.36      8.52 o 
   5 -15   8       24.02       18.37     11.44 o 
  -3 -14   8       95.86       96.66     17.62 o 
  -2 -14   8       31.13       28.52     10.73 o 
  -1 -14   8        1.09        5.09      8.59 o 
   0 -14   8       16.76       30.49     11.92 o 
   1 -14   8       50.91       46.58     13.61 o 
   2 -14   8        1.94        5.06      8.62 o 
   3 -14   8       33.03       25.80     11.34 o 
   4 -14   8        3.04        3.23      5.60 o 
   5 -14   8        2.01        0.80      6.03 o 
   6 -14   8        0.25        5.87      6.32 o 
  -4 -13   8       30.65        1.60      8.35 o 
  -3 -13   8        0.04       -6.04      6.04 o 
  -2 -13   8        0.41        7.54      8.35 o 
  -1 -13   8       89.63       82.13     14.84 o 
   0 -13   8        4.55        6.08      8.05 o 
   1 -13   8       90.50       93.20     24.14 o 
   2 -13   8       41.17       43.99      8.40 o 
   3 -13   8        1.37        0.19      4.81 o 
   4 -13   8       11.14        8.56      8.47 o 
   5 -13   8        6.55       -1.58      5.15 o 
   6 -13   8        0.11        7.70      6.44 o 
  -5 -12   8       28.96       26.28     10.36 o 
  -4 -12   8        1.38        0.81      4.85 o 
  -3 -12   8        3.41        5.71      4.88 o 
  -2 -12   8        5.36       -0.15      6.60 o 
  -1 -12   8       64.73       57.16      6.02 o 
   0 -12   8        0.00        7.72      3.72 o 
   1 -12   8       77.76       69.84      5.59 o 
   2 -12   8       13.04        7.87      2.92 o 
   3 -12   8      124.88      158.86     13.60 o 
   4 -12   8       16.67        9.06      5.61 o 
   5 -12   8        0.16        5.18      5.17 o 
   6 -12   8        0.51        0.86      6.77 o 
   7 -12   8       74.13       66.91     15.75 o 
  -5 -11   8        1.06        1.15      8.39 o 
  -4 -11   8        9.40        4.16      4.61 o 
  -3 -11   8       49.53       59.59     11.10 o 
  -2 -11   8       47.17       42.02      7.59 o 
  -1 -11   8       51.10       50.37      4.92 o 
   0 -11   8       40.37       36.89      4.52 o 
   1 -11   8       42.89       35.72      5.78 o 
   2 -11   8        1.50        0.84      2.45 o 
   3 -11   8      165.22      167.69      7.95 o 
   4 -11   8       57.31       61.02      8.41 o 
   5 -11   8      336.03      330.95     16.77 o 
   6 -11   8        8.17        7.93      6.33 o 
   7 -11   8       68.78       71.29      7.94 o 
  -6 -10   8       26.37       23.45      6.86 o 
  -5 -10   8        1.01       -1.36      4.60 o 
  -4 -10   8        6.64        8.74      4.48 o 
  -3 -10   8       16.84       15.01      4.86 o 
  -2 -10   8       22.64       22.39      4.32 o 
  -1 -10   8        0.08       -1.99      2.06 o 
   0 -10   8       24.66       17.27      2.59 o 
   1 -10   8       48.04       57.30      3.74 o 
   2 -10   8       17.72       28.46      4.00 o 
   3 -10   8        0.06        0.32      1.63 o 
   4 -10   8       53.81       66.69      7.25 o 
   5 -10   8      505.55      499.45     20.41 o 
   6 -10   8       72.31       81.29      9.88 o 
   7 -10   8       58.99       67.73      7.58 o 
  -6  -9   8        7.22       11.20      4.67 o 
  -5  -9   8       61.39       61.04      9.68 o 
  -4  -9   8      268.99      266.00     12.77 o 
  -3  -9   8       14.04       18.84      3.65 o 
  -2  -9   8      102.49      101.61      8.48 o 
  -1  -9   8       64.50       56.71      4.11 o 
   0  -9   8        0.10        0.93      1.70 o 
   1  -9   8        2.36        2.29      1.71 o 
   2  -9   8        0.64        1.31      1.81 o 
   3  -9   8      129.03      137.34      5.20 o 
   4  -9   8        0.11       -0.59      2.33 o 
   5  -9   8        2.02        1.21      3.09 o 
   6  -9   8        5.99        6.67      8.17 o 
   7  -9   8       25.87       19.92      5.77 o 
   8  -9   8       44.91       38.57     11.54 o 
  -7  -8   8       54.14       52.08      9.95 o 
  -6  -8   8       23.36       21.27      7.25 o 
  -5  -8   8       89.34       93.07      8.06 o 
  -4  -8   8       77.29       65.79      5.80 o 
  -3  -8   8       49.56       50.54      4.09 o 
  -2  -8   8       47.88       55.85      4.37 o 
  -1  -8   8       46.84       43.00      3.10 o 
   0  -8   8      419.94      421.80      8.59 o 
   1  -8   8        5.46        5.67      1.75 o 
   2  -8   8      103.39      103.92      3.94 o 
   3  -8   8      112.51      108.84      5.97 o 
   4  -8   8       99.42      108.75      4.54 o 
   5  -8   8        7.52        7.48      2.85 o 
   6  -8   8        2.49        5.26      3.74 o 
   7  -8   8        0.16       -1.73      3.76 o 
   8  -8   8       13.59       19.96      9.06 o 
  -7  -7   8        1.04        0.71      6.21 o 
  -6  -7   8       73.63       74.12      9.98 o 
  -5  -7   8       34.29       31.83      4.20 o 
  -4  -7   8       30.70       19.52      4.82 o 
  -3  -7   8      234.03      224.93      8.78 o 
  -2  -7   8        1.06       -1.76      1.76 o 
  -1  -7   8        2.36        3.21      1.67 o 
   0  -7   8        0.02        0.93      1.37 o 
   1  -7   8       31.17       40.47      3.09 o 
   2  -7   8      182.60      179.67      5.03 o 
   3  -7   8        3.82        6.47      2.20 o 
   4  -7   8       11.43        8.86      2.19 o 
   5  -7   8       19.82       18.69      3.28 o 
   6  -7   8       24.47       34.94      5.41 o 
   7  -7   8      109.32      110.43      8.76 o 
   8  -7   8        4.37        5.41      5.15 o 
  -7  -6   8       17.13       14.36      6.65 o 
  -6  -6   8      170.47      172.00      9.96 o 
  -5  -6   8        8.63        8.51      2.87 o 
  -4  -6   8       74.50       75.82      5.20 o 
  -3  -6   8       58.84       69.04      8.05 o 
  -2  -6   8      138.20      141.27      4.95 o 
  -1  -6   8       86.89      100.60      3.86 o 
   0  -6   8      167.78      148.08      4.97 o 
   1  -6   8       26.29       20.20      2.13 o 
   2  -6   8      159.88      149.98      4.15 o 
   3  -6   8        8.28        8.83      1.67 o 
   4  -6   8       51.31       53.16      3.16 o 
   5  -6   8       29.62       26.49      2.82 o 
   6  -6   8       11.49        9.51      2.96 o 
   7  -6   8        4.99        5.52      3.99 o 
   8  -6   8        8.51        4.70      6.98 o 
  -7  -5   8        4.26       12.09      5.40 o 
  -6  -5   8        0.24        4.41      3.03 o 
  -5  -5   8        0.06       -1.60      2.78 o 
  -4  -5   8      134.78      130.26      5.34 o 
  -3  -5   8        0.82        1.83      1.81 o 
  -2  -5   8      102.88       99.58      3.92 o 
  -1  -5   8        4.68        3.58      1.35 o 
   0  -5   8      769.47      792.53     13.35 o 
   1  -5   8       31.85       31.61      2.69 o 
   2  -5   8       55.50       46.95      2.62 o 
   3  -5   8       29.50       25.01      2.34 o 
   4  -5   8       36.74       39.35      2.90 o 
   5  -5   8      463.07      472.34     10.12 o 
   6  -5   8        3.20        6.62      3.04 o 
   7  -5   8      110.32      110.39      8.73 o 
   8  -5   8        6.60        0.30      4.46 o 
  -8  -4   8       20.73       18.13      6.55 o 
  -7  -4   8        0.25        0.97      3.32 o 
  -6  -4   8        4.14        2.74      3.59 o 
  -5  -4   8        0.23        1.25      2.39 o 
  -4  -4   8       35.30       33.55      3.54 o 
  -3  -4   8        3.36        3.09      1.72 o 
  -2  -4   8       25.65       24.09      2.54 o 
  -1  -4   8       24.89       29.39      2.05 o 
   0  -4   8      306.65      297.67      5.25 o 
   1  -4   8        1.26        1.20      1.22 o 
   2  -4   8       47.29       41.39      2.51 o 
   3  -4   8      700.42      709.84     11.70 o 
   4  -4   8       19.73       20.46      2.21 o 
   5  -4   8        0.38        0.59      2.31 o 
   6  -4   8       59.93       52.44      5.06 o 
   7  -4   8       47.87       32.93      5.67 o 
   8  -4   8        0.75        3.88      5.21 o 
  -8  -3   8       15.05        4.65      4.86 o 
  -7  -3   8       33.06       29.38      7.00 o 
  -6  -3   8      112.36      110.60     10.34 o 
  -5  -3   8       38.42       29.24      3.29 o 
  -4  -3   8        2.85        0.29      1.88 o 
  -3  -3   8      231.99      219.20      5.76 o 
  -2  -3   8       94.17       95.18      3.46 o 
  -1  -3   8       53.20       41.03      2.10 o 
   0  -3   8      418.84      451.47      7.32 o 
   1  -3   8       57.13       51.37      2.65 o 
   2  -3   8       83.57       75.04      3.32 o 
   3  -3   8      876.19      928.96     14.40 o 
   4  -3   8        1.28        0.07      1.85 o 
   5  -3   8        1.18        3.29      2.14 o 
   6  -3   8       50.61       59.29      6.90 o 
   7  -3   8       48.69       64.88     11.48 o 
   8  -3   8       15.13       19.11      6.64 o 
  -8  -2   8        0.51        3.73      3.42 o 
  -7  -2   8        2.06       -2.22      2.22 o 
  -6  -2   8       31.99       33.37      3.83 o 
  -5  -2   8      187.49      185.00      6.11 o 
  -4  -2   8      147.79      154.31      7.46 o 
  -3  -2   8      748.15      786.94     18.47 o 
  -2  -2   8      164.78      177.60      4.77 o 
  -1  -2   8      355.97      343.87      6.05 o 
   0  -2   8     1147.39     1117.65     14.42 o 
   1  -2   8     1547.37     1651.33     20.33 o 
   2  -2   8      182.13      183.78      5.79 o 
   3  -2   8       49.26       55.06      3.22 o 
   4  -2   8      101.59      114.28      4.72 o 
   5  -2   8        7.93        7.45      2.38 o 
   6  -2   8       10.90       13.57      3.95 o 
   7  -2   8       42.32       49.14      7.97 o 
   8  -2   8       15.55       13.42      6.42 o 
  -8  -1   8        0.13        1.10      2.94 o 
  -7  -1   8      103.82       95.62      4.80 o 
  -6  -1   8       16.44       17.14      2.79 o 
  -5  -1   8       19.08       23.10      2.56 o 
  -4  -1   8        4.17        3.38      2.04 o 
  -3  -1   8      176.58      193.66      5.76 o 
  -2  -1   8       24.15       24.84      2.44 o 
  -1  -1   8     1458.86     1646.49     17.98 o 
   0  -1   8      731.37      771.15     10.79 o 
   1  -1   8     1377.41     1541.99     19.30 o 
   2  -1   8       75.41       74.15      3.25 o 
   3  -1   8        8.03        5.88      1.64 o 
   4  -1   8       19.44       17.26      2.78 o 
   5  -1   8      257.06      271.98      8.22 o 
   6  -1   8        2.68        2.58      4.46 o 
   7  -1   8       13.02       16.01      7.33 o 
   8  -1   8        2.24       10.55      9.44 o 
  -8   0   8       48.61       41.26      3.95 o 
  -7   0   8       43.39       42.91     10.49 o 
  -6   0   8        8.06       13.41      6.96 o 
  -5   0   8       22.51       17.82      6.76 o 
  -4   0   8       37.39       44.54      8.45 o 
  -3   0   8      193.92      205.09      5.36 o 
  -2   0   8      267.20      263.61      7.12 o 
  -1   0   8      739.24      821.28     11.60 o 
   0   0   8       82.99       79.04      3.31 o 
   1   0   8       62.32       64.98      3.12 o 
   2   0   8       37.97       36.82      2.63 o 
   3   0   8       31.96       38.01      2.89 o 
   4   0   8      254.91      247.06      8.28 o 
   5   0   8       97.08      110.46     12.39 o 
   6   0   8       48.60       39.53     11.03 o 
   7   0   8       30.67       42.69      7.82 o 
  -8   1   8        8.32       12.09      9.00 o 
  -7   1   8       26.53       29.33      9.30 o 
  -6   1   8       24.57       22.82      7.74 o 
  -5   1   8       15.62       25.50      7.57 o 
  -4   1   8       26.09       24.99      6.35 o 
  -3   1   8        4.68        7.39      2.98 o 
  -2   1   8       42.60       37.48      2.94 o 
  -1   1   8       31.08       38.24      2.52 o 
   0   1   8      265.54      271.49      5.51 o 
   1   1   8      143.62      135.73      7.16 o 
   2   1   8       29.10       33.80      2.66 o 
   3   1   8       25.21       22.72      2.62 o 
   4   1   8       99.35      108.25      5.92 o 
   5   1   8       25.61       24.18      6.06 o 
   6   1   8        0.21       13.69      5.47 o 
   7   1   8        9.63       14.77      6.27 o 
  -8   2   8        1.87        4.45      8.18 o 
  -7   2   8        2.05       -0.78      5.91 o 
  -6   2   8        4.42        6.82      5.70 o 
  -5   2   8      105.56      101.91      6.38 o 
  -4   2   8      221.16      213.33      5.06 o 
  -3   2   8        6.86        6.59      2.01 o 
  -2   2   8       15.42       18.96      2.82 o 
  -1   2   8      218.57      196.78      4.81 o 
   0   2   8       54.57       49.41      2.73 o 
   1   2   8      169.31      163.18      5.15 o 
   2   2   8      408.26      394.62      8.04 o 
   3   2   8       77.45       82.75      4.37 o 
   4   2   8       49.27       40.80      5.73 o 
   5   2   8       75.18       71.64     16.94 o 
   6   2   8        0.72        4.86      5.96 o 
   7   2   8       33.87       41.01     12.53 o 
  -7   3   8       18.97       20.91      7.91 o 
  -6   3   8        9.87        3.29      5.33 o 
  -5   3   8      202.43      218.48      9.36 o 
  -4   3   8      116.10      121.80      3.99 o 
  -3   3   8        6.93        4.66      1.74 o 
  -2   3   8      288.50      269.04      8.57 o 
  -1   3   8       54.38       49.71      2.82 o 
   0   3   8       30.37       30.30      2.65 o 
   1   3   8        0.69        1.07      1.26 o 
   2   3   8      492.33      508.81      9.70 o 
   3   3   8       77.32       73.50      5.08 o 
   4   3   8       24.00       27.09      7.91 o 
   5   3   8       17.17       10.11      5.43 o 
   6   3   8       10.86       24.82     10.66 o 
   7   3   8        8.67        8.76      9.85 o 
  -7   4   8        4.69        6.21      6.65 o 
  -6   4   8       30.98       27.64      7.98 o 
  -5   4   8       59.17       62.52      7.26 o 
  -4   4   8       23.12       18.21      2.26 o 
  -3   4   8      187.28      197.46      5.75 o 
  -2   4   8      379.79      374.27      8.60 o 
  -1   4   8      765.62      740.86     12.14 o 
   0   4   8     3013.51     2900.09     37.29 o 
   1   4   8      636.57      668.96     13.98 o 
   2   4   8       77.59       68.49      5.70 o 
   3   4   8       98.55       85.85      6.38 o 
   4   4   8       29.45       41.82      7.25 o 
   5   4   8      165.05      201.91     23.63 o 
   6   4   8       61.08       28.76     11.98 o 
  -6   5   8        1.54        1.06      1.80 o 
  -5   5   8       50.99       52.79      9.20 o 
  -4   5   8       29.41       25.69      3.03 o 
  -3   5   8       12.78       10.31      2.31 o 
  -2   5   8      337.42      345.20      8.60 o 
  -1   5   8     1127.43     1142.05     17.21 o 
   0   5   8     2546.13     2551.82     33.89 o 
   1   5   8      761.80      775.73     18.92 o 
   2   5   8      438.57      479.66     13.24 o 
   3   5   8      901.98      946.99     45.83 o 
   4   5   8      244.02      274.70     27.33 o 
   5   5   8       87.11      101.55     17.42 o 
   6   5   8        0.01       11.98     10.73 o 
  -7   6   8        1.63        2.14      2.50 o 
  -6   6   8       38.01       37.61      3.64 o 
  -5   6   8        6.11        5.20      2.36 o 
  -4   6   8       58.40       63.07      4.07 o 
  -3   6   8       52.76       49.67      3.87 o 
  -2   6   8     1320.42     1346.86     22.20 o 
  -1   6   8        0.53        2.80      1.94 o 
   0   6   8        0.06       -1.90      1.90 o 
   1   6   8        0.87       -1.13      2.82 o 
   2   6   8      226.23      232.78     14.81 o 
   3   6   8      442.26      555.54     34.43 o 
   4   6   8      121.69      126.16     19.39 o 
   5   6   8      610.25      613.29     38.19 o 
  -7   7   8       12.01       11.44      3.65 o 
  -6   7   8        2.07       -0.60      2.78 o 
  -5   7   8        2.49        1.73      3.02 o 
  -4   7   8      357.01      386.77      9.49 o 
  -3   7   8      582.51      610.32     13.86 o 
  -2   7   8      133.78      132.56      7.89 o 
  -1   7   8        2.05        0.05      2.01 o 
   0   7   8        4.63        4.52      3.30 o 
   1   7   8        1.78        2.99      5.04 o 
   2   7   8       14.83       17.69      9.71 o 
   3   7   8        0.87       -7.61      7.61 o 
   4   7   8        5.26        5.87      9.61 o 
   5   7   8        6.75       22.20     12.87 o 
  -6   8   8       81.59       60.09      9.98 o 
  -5   8   8      205.36      219.15      9.09 o 
  -4   8   8      483.90      525.66     11.88 o 
  -3   8   8      104.50      112.48      9.37 o 
  -2   8   8       14.07       12.31      4.09 o 
  -1   8   8       68.25       65.38      7.04 o 
   0   8   8       14.58       11.37      4.88 o 
   1   8   8      118.94      137.72     22.61 o 
   2   8   8        2.57       -1.12      7.47 o 
   3   8   8        4.30        1.43      9.47 o 
   4   8   8        4.56       -1.83      8.73 o 
  -6   9   8      196.27      220.95     17.79 o 
  -5   9   8      247.76      254.29     19.62 o 
  -4   9   8       37.43       46.75      7.24 o 
  -3   9   8        6.96        9.78      4.48 o 
  -2   9   8        1.22        5.66      4.26 o 
  -1   9   8       92.31       89.44      8.66 o 
   0   9   8        4.25        7.71      5.95 o 
   1   9   8       10.75       -0.71      9.17 o 
   2   9   8        0.63        9.00     10.42 o 
   3   9   8       30.31       19.69     12.49 o 
  -5  10   8        5.78       20.34      8.86 o 
  -4  10   8        2.54        3.19      7.20 o 
  -3  10   8       23.08       28.37      5.72 o 
  -2  10   8        1.86       -0.25      4.63 o 
  -1  10   8       32.30       32.33      8.04 o 
   0  10   8       19.10       13.68     11.24 o 
   1  10   8       12.31        7.67     10.46 o 
   2  10   8        0.03       17.82     13.04 o 
  -4  11   8        3.39       -7.23      7.23 o 
  -3  11   8       36.88       32.96      8.57 o 
  -2  11   8        0.50       -1.89      6.16 o 
  -1  11   8        3.88        8.83     10.29 o 
   0  11   8       12.49        6.89     10.39 o 
   1  11   8       45.06       41.56     14.70 o 
  -1 -16   9        6.84        9.30     10.19 o 
   0 -16   9       11.57       21.97     11.24 o 
   1 -16   9        3.28       -1.22      8.79 o 
   2 -16   9       31.18       44.37     14.43 o 
   3 -16   9      122.68      147.52     22.17 o 
   4 -16   9       34.00       39.21     14.09 o 
  -2 -15   9        5.01        7.98      9.68 o 
  -1 -15   9        6.93        1.36      8.73 o 
   0 -15   9        7.90       -3.53      8.59 o 
   1 -15   9        9.42       -2.27      8.52 o 
   2 -15   9        9.50       -3.43      8.25 o 
   3 -15   9        4.31        0.20      8.62 o 
   4 -15   9       46.75       53.57     14.19 o 
   5 -15   9        0.91       -5.91      8.69 o 
  -3 -14   9        1.29        0.61      8.56 o 
  -2 -14   9       26.96       24.28     10.56 o 
  -1 -14   9        7.11        6.72      7.77 o 
   0 -14   9       37.67       30.08      7.13 o 
   1 -14   9       10.99       17.04      9.54 o 
   2 -14   9       39.91       44.82     12.60 o 
   3 -14   9       14.15        8.05      8.73 o 
   4 -14   9        4.02        9.06      8.73 o 
   5 -14   9        5.88        6.35      6.36 o 
   6 -14   9        9.83        9.51      7.27 o 
  -4 -13   9        4.48       20.07     10.73 o 
  -3 -13   9        6.90       21.12      9.81 o 
  -2 -13   9       39.92       49.43     12.32 o 
  -1 -13   9       21.94       20.54     10.08 o 
   0 -13   9       75.40       70.31      8.94 o 
   1 -13   9        0.97       -1.97      3.98 o 
   2 -13   9       98.59       97.17     16.60 o 
   3 -13   9        0.08        2.05      5.60 o 
   4 -13   9        0.15       10.47      9.17 o 
   5 -13   9        5.15       -4.81      4.81 o 
   6 -13   9       17.80       27.08      7.82 o 
  -5 -12   9        4.39       11.19      6.19 o 
  -4 -12   9        0.70        7.72      7.59 o 
  -3 -12   9        7.03        4.90     10.10 o 
  -2 -12   9       10.74        4.32      3.78 o 
  -1 -12   9       17.60       15.73      5.12 o 
   0 -12   9       67.90       62.03      5.62 o 
   1 -12   9      294.92      268.18     11.27 o 
   2 -12   9       10.44       10.36      3.30 o 
   3 -12   9       23.19       13.17     13.80 o 
   4 -12   9        4.25        4.74      5.11 o 
   5 -12   9        3.59       10.09      5.75 o 
   6 -12   9       31.93       33.05      7.70 o 
   7 -12   9       81.02       62.33     10.63 o 
  -5 -11   9        3.79        9.36      6.77 o 
  -4 -11   9       16.86       24.61      6.50 o 
  -3 -11   9       10.02        9.71      4.94 o 
  -2 -11   9       75.32       77.71      6.78 o 
  -1 -11   9        2.82        0.67      3.19 o 
   0 -11   9        5.47        5.20      3.14 o 
   1 -11   9       15.82        8.71      2.63 o 
   2 -11   9       64.06       56.59      4.13 o 
   3 -11   9      269.55      245.28     12.60 o 
   4 -11   9       19.42        2.02      4.82 o 
   5 -11   9       70.42       64.52     16.08 o 
   6 -11   9        1.11        1.06      5.24 o 
   7 -11   9        0.74        2.19      4.63 o 
  -6 -10   9        3.13        0.68      7.13 o 
  -5 -10   9        2.33        2.12      4.48 o 
  -4 -10   9        3.68        1.26      5.82 o 
  -3 -10   9        1.40        7.97      4.27 o 
  -2 -10   9      333.30      339.51     18.24 o 
  -1 -10   9        1.46       -0.36      2.17 o 
   0 -10   9        4.45        2.70      2.40 o 
   1 -10   9       37.16       33.06      3.19 o 
   2 -10   9       35.33       30.52      3.20 o 
   3 -10   9        2.21       -1.41      2.11 o 
   4 -10   9        0.46        3.39      4.45 o 
   5 -10   9       55.01       50.20      8.10 o 
   6 -10   9        4.69        2.64      4.99 o 
   7 -10   9      135.98      148.61     10.79 o 
  -6  -9   9       22.87       12.05      6.86 o 
  -5  -9   9       16.78       10.51      4.83 o 
  -4  -9   9       10.90        4.33      3.99 o 
  -3  -9   9       53.77       55.33      5.76 o 
  -2  -9   9       16.90       22.56      3.71 o 
  -1  -9   9        0.71       -1.76      2.00 o 
   0  -9   9        4.28        6.04      2.03 o 
   1  -9   9        6.16        2.99      1.87 o 
   2  -9   9       12.90       10.37      2.03 o 
   3  -9   9       13.36       15.75      2.46 o 
   4  -9   9       72.39       75.60      4.99 o 
   5  -9   9        3.18        8.90      5.50 o 
   6  -9   9       24.49       27.32      6.60 o 
   7  -9   9        3.81        4.13      4.24 o 
   8  -9   9        5.35       21.22     10.76 o 
  -6  -8   9        3.62       10.46      6.28 o 
  -5  -8   9       54.77       65.38     13.97 o 
  -4  -8   9       91.35       88.88      6.61 o 
  -3  -8   9        0.92       -2.77      2.77 o 
  -2  -8   9       10.34        4.03      2.26 o 
  -1  -8   9        0.20        3.82      2.13 o 
   0  -8   9       11.74       12.38      2.33 o 
   1  -8   9        1.13       -1.63      1.63 o 
   2  -8   9       60.53       68.31      3.78 o 
   3  -8   9       51.56       58.69      4.16 o 
   4  -8   9       86.61       87.07      3.87 o 
   5  -8   9        0.19        1.83      2.87 o 
   6  -8   9        3.63        0.72      3.99 o 
   7  -8   9        0.07        2.58      4.21 o 
   8  -8   9       58.02       52.65     10.86 o 
  -7  -7   9        7.54       11.95      6.82 o 
  -6  -7   9       35.58       34.22      7.91 o 
  -5  -7   9       30.10       23.23      5.46 o 
  -4  -7   9       52.08       54.62      4.53 o 
  -3  -7   9        1.28       -0.76      2.80 o 
  -2  -7   9        2.43        3.40      1.73 o 
  -1  -7   9       52.84       52.96      3.69 o 
   0  -7   9        5.59        3.86      1.62 o 
   1  -7   9      102.18      105.82      3.96 o 
   2  -7   9      214.15      203.43      5.59 o 
   3  -7   9       44.32       42.99      3.25 o 
   4  -7   9      147.09      150.67      4.87 o 
   5  -7   9        7.70        9.70      2.92 o 
   6  -7   9       15.18        8.61      4.23 o 
   7  -7   9      179.21      182.84     11.65 o 
   8  -7   9       20.65        8.48     10.80 o 
  -7  -6   9        2.85        2.31      5.70 o 
  -6  -6   9        0.74        0.37      4.69 o 
  -5  -6   9        0.00       -2.27      2.27 o 
  -4  -6   9       57.76       61.85      4.44 o 
  -3  -6   9       26.34       27.80      3.31 o 
  -2  -6   9       98.99       95.62      3.89 o 
  -1  -6   9       90.97       88.16      4.32 o 
   0  -6   9       20.63       14.40      1.92 o 
   1  -6   9        1.82        3.56      1.39 o 
   2  -6   9       23.54       26.10      2.23 o 
   3  -6   9       95.23      106.66      4.29 o 
   4  -6   9       45.91       52.73      3.81 o 
   5  -6   9      360.33      365.12      8.47 o 
   6  -6   9      167.08      165.76      7.88 o 
   7  -6   9       65.14       76.49      7.96 o 
   8  -6   9       15.22       13.32      5.13 o 
  -7  -5   9        2.84        7.74      5.19 o 
  -6  -5   9        3.86        4.01      3.08 o 
  -5  -5   9        9.54        2.09      2.84 o 
  -4  -5   9        2.08        0.22      2.03 o 
  -3  -5   9       65.12       62.46      4.11 o 
  -2  -5   9        0.09        0.06      1.27 o 
  -1  -5   9       30.24       29.71      2.38 o 
   0  -5   9        0.54        2.81      1.29 o 
   1  -5   9        6.85        1.66      1.35 o 
   2  -5   9       25.76       28.59      2.97 o 
   3  -5   9        7.94        7.04      2.39 o 
   4  -5   9        8.74        4.23      1.98 o 
   5  -5   9     1135.92     1182.78     18.61 o 
   6  -5   9        6.39       10.02      3.33 o 
   7  -5   9      103.30       90.57      9.62 o 
   8  -5   9        8.39       10.00      6.61 o 
  -7  -4   9       50.50       48.96      5.75 o 
  -6  -4   9       22.60       15.77      3.88 o 
  -5  -4   9      182.96      205.99     12.87 o 
  -4  -4   9      136.01      134.73     10.44 o 
  -3  -4   9       60.27       57.21      3.74 o 
  -2  -4   9        2.92        1.83      1.13 o 
  -1  -4   9       12.01        9.44      1.78 o 
   0  -4   9        0.26        0.65      1.08 o 
   1  -4   9        1.02       -0.91      1.26 o 
   2  -4   9      119.79      125.10      4.61 o 
   3  -4   9      354.52      374.30      8.10 o 
   4  -4   9      460.23      475.57      9.06 o 
   5  -4   9       86.21       89.43      5.09 o 
   6  -4   9       24.80       25.89      4.23 o 
   7  -4   9      291.63      268.44     15.46 o 
   8  -4   9        8.15       13.72     12.12 o 
  -8  -3   9       69.90       68.62      8.62 o 
  -7  -3   9      143.92      151.12      8.04 o 
  -6  -3   9       33.16       31.39      3.73 o 
  -5  -3   9      434.01      432.12     11.37 o 
  -4  -3   9      148.48      161.25      6.31 o 
  -3  -3   9      286.33      289.38      7.08 o 
  -2  -3   9      209.02      234.16      6.54 o 
  -1  -3   9        0.04       -0.71      1.06 o 
   0  -3   9        3.49        2.65      1.30 o 
   1  -3   9       58.31       53.43      3.30 o 
   2  -3   9       36.42       45.08      2.77 o 
   3  -3   9      128.36      132.90      4.79 o 
   4  -3   9       15.44       16.07      2.38 o 
   5  -3   9       18.59       13.48      3.98 o 
   6  -3   9      116.99      119.68     10.63 o 
   7  -3   9        5.23       16.69      6.31 o 
   8  -3   9      204.50      216.34     15.67 o 
  -8  -2   9        6.76        3.82      3.39 o 
  -7  -2   9       50.75       43.85      4.17 o 
  -6  -2   9       28.63       30.13      3.25 o 
  -5  -2   9      419.10      421.83     10.53 o 
  -4  -2   9      320.99      345.64      9.05 o 
  -3  -2   9      425.67      454.81     13.40 o 
  -2  -2   9       13.36       16.88      2.92 o 
  -1  -2   9      194.95      236.23      4.68 o 
   0  -2   9        7.89       10.60      1.58 o 
   1  -2   9      860.79      880.45     12.57 o 
   2  -2   9      143.17      156.34      6.07 o 
   3  -2   9        1.02       -1.41      1.41 o 
   4  -2   9       12.03       11.36      2.32 o 
   5  -2   9        9.15        8.68      3.18 o 
   6  -2   9       23.54       24.32      4.91 o 
   7  -2   9        0.32        2.31      5.36 o 
   8  -2   9      136.36      123.96     17.82 o 
  -8  -1   9       32.78       36.28      7.79 o 
  -7  -1   9        9.68       13.38      3.39 o 
  -6  -1   9      208.06      214.80      6.88 o 
  -5  -1   9       72.40       77.23      3.68 o 
  -4  -1   9       11.77       13.41      2.48 o 
  -3  -1   9       53.30       61.77      3.90 o 
  -2  -1   9      281.96      307.88      7.91 o 
  -1  -1   9      462.35      480.21      7.14 o 
   0  -1   9       13.96       15.73      1.72 o 
   1  -1   9        7.42        7.11      1.55 o 
   2  -1   9      272.99      293.97      6.13 o 
   3  -1   9       35.99       34.50      2.73 o 
   4  -1   9       18.25       21.08      2.88 o 
   5  -1   9        0.08        2.87      2.86 o 
   6  -1   9      212.23      222.26     14.15 o 
   7  -1   9       71.76       68.52      9.49 o 
  -8   0   9       66.24       64.05      4.47 o 
  -7   0   9       55.87       42.78     10.86 o 
  -6   0   9       57.29       43.73      9.95 o 
  -5   0   9        5.99        5.09      1.87 o 
  -4   0   9       14.33       13.60      1.67 o 
  -3   0   9       15.98       14.81      2.42 o 
  -2   0   9      390.07      401.78      9.30 o 
  -1   0   9      280.99      298.32      6.77 o 
   0   0   9        0.74        1.44      1.29 o 
   1   0   9      159.29      165.30      5.17 o 
   2   0   9       11.95        9.69      1.90 o 
   3   0   9      140.75      144.25      5.37 o 
   4   0   9       17.66       12.15      3.32 o 
   5   0   9       82.76       86.57      9.61 o 
   6   0   9       26.05       19.36      6.26 o 
   7   0   9       28.73       20.49      7.14 o 
  -7   1   9        3.52        6.25      7.98 o 
  -6   1   9       23.80       24.07      8.15 o 
  -5   1   9        1.54        5.09      5.77 o 
  -4   1   9       22.49       20.90      2.39 o 
  -3   1   9       12.91        7.58      2.05 o 
  -2   1   9        7.63        5.71      2.22 o 
  -1   1   9        1.14        0.98      1.24 o 
   0   1   9        3.43        3.03      1.46 o 
   1   1   9       67.84       64.96      3.77 o 
   2   1   9       37.32       36.19      2.89 o 
   3   1   9       80.42       83.79      4.40 o 
   4   1   9     1064.82     1051.62     33.01 o 
   5   1   9       18.52       16.68      5.87 o 
   6   1   9       19.45        9.67      5.91 o 
   7   1   9        0.00        2.17      9.13 o 
  -7   2   9       30.06       33.78      9.57 o 
  -6   2   9       59.40       48.41      9.88 o 
  -5   2   9       28.10       28.41      2.25 o 
  -4   2   9       43.35       49.59      3.50 o 
  -3   2   9       58.69       64.35      3.53 o 
  -2   2   9        1.23       -0.04      1.67 o 
  -1   2   9        0.19        1.00      1.35 o 
   0   2   9        2.43       -0.57      1.52 o 
   1   2   9       58.35       59.68      4.08 o 
   2   2   9      496.73      512.62      9.79 o 
   3   2   9      178.84      192.59      6.70 o 
   4   2   9        0.47       -2.64      3.78 o 
   5   2   9       92.71       82.31      9.71 o 
   6   2   9        2.24        4.41      8.76 o 
   7   2   9        5.77       12.26      9.81 o 
  -7   3   9      116.02      114.11     14.80 o 
  -6   3   9       64.94       76.90     11.71 o 
  -5   3   9      212.18      207.05      6.20 o 
  -4   3   9      599.02      626.61     15.99 o 
  -3   3   9      528.76      524.01     10.47 o 
  -2   3   9       16.00       16.70      3.75 o 
  -1   3   9        1.31       -1.39      1.51 o 
   0   3   9       20.62       18.11      2.42 o 
   1   3   9      747.19      760.01     13.47 o 
   2   3   9     2740.46     2787.63     37.38 o 
   3   3   9        0.00       -2.52      4.13 o 
   4   3   9        9.76        3.64      6.30 o 
   5   3   9       12.03       29.44     10.93 o 
   6   3   9       18.36       25.19     11.27 o 
  -7   4   9        5.69       15.55      8.18 o 
  -6   4   9        8.57        8.47      2.03 o 
  -5   4   9       42.57       35.99      4.03 o 
  -4   4   9       96.19      100.80      4.54 o 
  -3   4   9      635.33      627.22     12.14 o 
  -2   4   9     2224.82     2294.18     33.44 o 
  -1   4   9     1344.90     1340.57     19.53 o 
   0   4   9      242.14      238.68      6.72 o 
   1   4   9        0.72        1.04      2.13 o 
   2   4   9      108.27      100.83      6.34 o 
   3   4   9        0.05       16.77      9.17 o 
   4   4   9      179.25      181.06     22.31 o 
   5   4   9      128.21      136.92     20.00 o 
   6   4   9       98.20       99.17     18.37 o 
  -7   5   9        5.45        6.28      2.45 o 
  -6   5   9        0.91        3.13      2.27 o 
  -5   5   9       34.83       26.96      3.42 o 
  -4   5   9        2.02        3.20      2.18 o 
  -3   5   9       20.37       20.31      2.88 o 
  -2   5   9       31.46       38.61      3.72 o 
  -1   5   9       61.93       68.50      5.55 o 
   0   5   9       12.15       10.78      2.42 o 
   1   5   9     1885.32     1972.37     35.63 o 
   2   5   9      252.84      258.44     10.57 o 
   3   5   9      588.59      693.69     38.87 o 
   4   5   9       84.05       82.13     16.40 o 
   5   5   9       39.83       16.50     11.34 o 
  -7   6   9        9.96        7.19      2.96 o 
  -6   6   9        1.88        1.38      2.60 o 
  -5   6   9        1.40        3.22      2.49 o 
  -4   6   9      296.35      331.23     10.58 o 
  -3   6   9      132.88      136.23      6.31 o 
  -2   6   9     1139.26     1194.92     25.26 o 
  -1   6   9      566.32      592.15     11.41 o 
   0   6   9       20.36       16.41      3.74 o 
   1   6   9        8.40        3.46      4.42 o 
   2   6   9       44.80       25.29     11.10 o 
   3   6   9      121.02       75.74     16.23 o 
   4   6   9       11.38       14.40     10.32 o 
   5   6   9      268.60      302.95     31.88 o 
  -7   7   9        0.88       -1.39      4.14 o 
  -6   7   9       83.31       67.47      6.35 o 
  -5   7   9       26.23       28.59      4.42 o 
  -4   7   9      209.26      204.37      8.11 o 
  -3   7   9      218.76      229.61      8.67 o 
  -2   7   9       24.21       23.71      4.31 o 
  -1   7   9       86.48       64.10      7.06 o 
   0   7   9       19.36       18.57      5.19 o 
   1   7   9       26.54       20.30      6.98 o 
   2   7   9        0.01        4.82      8.45 o 
   3   7   9        3.44       -6.96      6.96 o 
   4   7   9       44.18       58.97     15.72 o 
  -6   8   9       13.90       13.31      7.13 o 
  -5   8   9       23.16       26.56      8.81 o 
  -4   8   9      144.86      123.29     10.56 o 
  -3   8   9       20.19       18.27      4.73 o 
  -2   8   9        2.42        5.22      4.19 o 
  -1   8   9       17.67       17.52      5.28 o 
   0   8   9        4.48        8.61      4.80 o 
   1   8   9       16.55       -2.41      8.66 o 
   2   8   9      113.40      146.91     21.36 o 
   3   8   9       37.65       35.75     14.26 o 
  -5   9   9       96.96      118.25     15.48 o 
  -4   9   9      121.35      127.85     11.26 o 
  -3   9   9       18.31       20.99      5.36 o 
  -2   9   9        0.30        0.77      4.33 o 
  -1   9   9        2.10        1.81      4.48 o 
   0   9   9        8.55       -0.95      8.05 o 
   1   9   9       10.61       13.89     11.03 o 
   2   9   9       22.92       25.36     13.21 o 
   3   9   9       31.82       48.35     16.53 o 
  -5  10   9        0.07        6.79      8.08 o 
  -4  10   9        1.49       -4.86      7.61 o 
  -3  10   9        5.06        7.29      5.02 o 
  -2  10   9       50.53       48.76      7.62 o 
  -1  10   9       59.98       64.12     10.41 o 
   0  10   9        5.23       -2.10      9.61 o 
   1  10   9       27.74       40.57     14.73 o 
  -3  11   9        1.31        9.13      9.47 o 
  -2  11   9       82.75      104.28     12.90 o 
  -1  11   9        1.41       -3.60      9.95 o 
   0  11   9        1.37       -6.96      8.79 o 
   0 -16  10        7.77        7.88     10.19 o 
   1 -16  10        0.62        4.75      9.34 o 
   2 -16  10        2.11        3.29      9.40 o 
   3 -16  10        3.09       -5.57      9.27 o 
   4 -16  10        6.65       12.39     11.54 o 
  -2 -15  10        4.78       22.98     12.43 o 
  -1 -15  10       48.00       47.94      9.22 o 
   0 -15  10       11.74       -1.19      7.98 o 
   1 -15  10       35.94       30.25     11.78 o 
   2 -15  10        3.41        3.23      9.61 o 
   3 -15  10       52.17       45.73     14.02 o 
   4 -15  10       12.98        1.56      8.76 o 
   5 -15  10        0.00        1.94      9.61 o 
  -3 -14  10       35.65       41.49     13.11 o 
  -2 -14  10        0.82        2.00      7.74 o 
  -1 -14  10        0.58       -0.90      5.57 o 
   0 -14  10        0.00        4.44      5.35 o 
   1 -14  10        5.95       11.92      9.17 o 
   2 -14  10       93.84       76.83     16.02 o 
   3 -14  10        0.15       -6.35      6.35 o 
   4 -14  10        4.01        6.79      9.27 o 
   5 -14  10       55.89       39.08     13.21 o 
   6 -14  10        3.29       10.29     10.08 o 
  -4 -13  10        8.07       20.27     10.52 o 
  -3 -13  10      114.95       99.95     16.98 o 
  -2 -13  10       15.70       15.62      9.68 o 
  -1 -13  10      100.04       88.73     10.22 o 
   0 -13  10       23.15       18.55      6.02 o 
   1 -13  10        0.36       -1.00      4.51 o 
   2 -13  10       99.91       99.41     16.74 o 
   3 -13  10       11.12       -1.22      7.50 o 
   4 -13  10        2.75        5.51      5.42 o 
   5 -13  10        2.75        0.54      6.72 o 
   6 -13  10        2.54        8.06      6.59 o 
  -4 -12  10       28.37       22.70      6.46 o 
  -3 -12  10        6.81       12.12     10.22 o 
  -2 -12  10        6.59        1.52      3.45 o 
  -1 -12  10       99.37       82.05      7.40 o 
   0 -12  10      446.73      408.91     12.74 o 
   1 -12  10      139.59      113.75     10.03 o 
   2 -12  10       15.14        9.19      3.14 o 
   3 -12  10       84.04       71.91     11.81 o 
   4 -12  10       15.14       23.86     14.55 o 
   5 -12  10        4.96       11.17      5.99 o 
   6 -12  10        8.02       17.32      6.88 o 
   7 -12  10       21.67       36.61     11.29 o 
  -5 -11  10        0.31       -1.55      4.72 o 
  -4 -11  10       17.64       22.25      6.00 o 
  -3 -11  10       23.40       31.13      8.18 o 
  -2 -11  10       18.10        6.94      3.15 o 
  -1 -11  10       65.27       51.96      5.25 o 
   0 -11  10       46.98       39.13      4.54 o 
   1 -11  10       57.18       50.70      5.50 o 
   2 -11  10       30.37       20.09      6.82 o 
   3 -11  10      223.38      190.07      6.83 o 
   4 -11  10       63.33       58.48      8.86 o 
   5 -11  10      122.61       99.25     11.11 o 
   6 -11  10       37.27       38.92      8.51 o 
   7 -11  10        0.05        1.08      4.74 o 
  -6 -10  10       28.26       31.30      9.95 o 
  -5 -10  10        5.37        4.51      4.52 o 
  -4 -10  10       14.58        4.94      4.47 o 
  -3 -10  10        8.37        1.64      4.76 o 
  -2 -10  10       96.26       77.99      5.33 o 
  -1 -10  10       13.96       15.60      3.79 o 
   0 -10  10       57.33       56.17      6.91 o 
   1 -10  10       23.50       19.84      2.77 o 
   2 -10  10        4.02        3.33      2.24 o 
   3 -10  10       20.14       20.05      2.78 o 
   4 -10  10       33.78       32.83     13.41 o 
   5 -10  10        1.62        0.35      4.65 o 
   6 -10  10       66.23       65.88      9.57 o 
   7 -10  10       61.50       78.53      8.60 o 
  -6  -9  10        2.50       -0.17      6.01 o 
  -5  -9  10        0.50        4.87      4.19 o 
  -4  -9  10       44.25       41.71      5.46 o 
  -3  -9  10        3.67       -0.34      2.79 o 
  -2  -9  10       34.90       37.04      3.37 o 
  -1  -9  10       14.34       12.23      2.87 o 
   0  -9  10       32.16       35.14      4.06 o 
   1  -9  10       79.40       95.20      4.79 o 
   2  -9  10        9.37        6.72      1.92 o 
   3  -9  10       55.00       68.35      4.27 o 
   4  -9  10        2.95        4.13      2.35 o 
   5  -9  10       16.40       20.92      6.01 o 
   6  -9  10        0.02        2.23      5.87 o 
   7  -9  10        0.11       -2.79      4.27 o 
  -6  -8  10        0.01       -1.12      5.74 o 
  -5  -8  10        4.32        7.91      3.83 o 
  -4  -8  10       65.39       67.33      7.42 o 
  -3  -8  10        2.22        1.94      2.70 o 
  -2  -8  10      124.73      138.20      5.43 o 
  -1  -8  10       97.10      112.13      5.61 o 
   0  -8  10      251.10      272.52      8.78 o 
   1  -8  10      229.21      228.29      6.33 o 
   2  -8  10       42.62       43.48      3.80 o 
   3  -8  10        0.15       -0.12      1.75 o 
   4  -8  10        7.76        9.80      2.29 o 
   5  -8  10        1.45        3.17      3.68 o 
   6  -8  10       59.92       70.89      7.92 o 
   7  -8  10        4.70        4.02      4.78 o 
  -7  -7  10        1.88        3.63      6.65 o 
  -6  -7  10      113.95      116.96     12.53 o 
  -5  -7  10       11.27        6.94      3.33 o 
  -4  -7  10        0.49        1.11      2.50 o 
  -3  -7  10        1.22        1.74      2.53 o 
  -2  -7  10       11.28       10.04      2.11 o 
  -1  -7  10      461.09      472.75     12.70 o 
   0  -7  10       10.09        8.65      1.94 o 
   1  -7  10      177.87      183.72      5.00 o 
   2  -7  10      217.13      215.77      6.32 o 
   3  -7  10      123.95      133.37      5.51 o 
   4  -7  10       93.29       89.28      4.42 o 
   5  -7  10        5.86        3.73      3.02 o 
   6  -7  10       36.72       41.43      6.35 o 
   7  -7  10      224.69      224.89     13.38 o 
   8  -7  10        5.25        5.14      4.98 o 
  -7  -6  10        0.03       -0.75      5.53 o 
  -6  -6  10        5.88        3.26      4.72 o 
  -5  -6  10        4.41        4.29      3.07 o 
  -4  -6  10        8.36       10.22      2.87 o 
  -3  -6  10       37.98       42.59      5.62 o 
  -2  -6  10        1.80        3.56      1.92 o 
  -1  -6  10      125.31      121.97      5.13 o 
   0  -6  10        3.08        6.54      1.76 o 
   1  -6  10      539.07      501.74      9.38 o 
   2  -6  10        3.69        2.26      1.59 o 
   3  -6  10      671.49      653.79     12.63 o 
   4  -6  10       56.07       59.84      3.81 o 
   5  -6  10      122.78      135.04      7.23 o 
   6  -6  10        8.92        0.12      4.02 o 
   7  -6  10        2.59       -2.77      4.37 o 
   8  -6  10       20.18       15.89      5.99 o 
  -7  -5  10       16.93       17.76      6.21 o 
  -6  -5  10       58.72       55.39      7.91 o 
  -5  -5  10       32.81       32.46      6.85 o 
  -4  -5  10        0.12       -0.62      1.94 o 
  -3  -5  10      278.66      291.63      7.20 o 
  -2  -5  10      190.01      200.71      5.47 o 
  -1  -5  10      144.27      138.32      5.17 o 
   0  -5  10      594.56      557.11      8.48 o 
   1  -5  10       16.37        9.98      2.27 o 
   2  -5  10      295.09      298.34      6.47 o 
   3  -5  10      839.86      814.20     12.63 o 
   4  -5  10       25.13       34.19      3.11 o 
   5  -5  10      301.03      322.93      9.49 o 
   6  -5  10       94.06       90.08      6.57 o 
   7  -5  10      448.73      463.33     17.01 o 
   8  -5  10       38.53       34.64      8.07 o 
  -7  -4  10       23.80       22.64      4.62 o 
  -6  -4  10       52.26       48.39      5.97 o 
  -5  -4  10        1.14       -1.82      2.53 o 
  -4  -4  10        1.21        2.55      2.61 o 
  -3  -4  10      235.44      231.81      6.02 o 
  -2  -4  10        0.43        2.33      1.98 o 
  -1  -4  10      125.05      122.66      4.36 o 
   0  -4  10        5.49        4.31      1.30 o 
   1  -4  10       13.91       16.31      1.97 o 
   2  -4  10      252.92      272.17      7.26 o 
   3  -4  10       80.62       87.70      4.14 o 
   4  -4  10      154.54      153.16      5.45 o 
   5  -4  10      180.84      199.80      7.83 o 
   6  -4  10        0.10        1.52      3.20 o 
   7  -4  10      198.61      189.41     12.25 o 
  -7  -3  10       29.70       27.93      4.34 o 
  -6  -3  10       75.17       72.92      5.20 o 
  -5  -3  10        3.81        3.53      2.53 o 
  -4  -3  10      360.37      391.28     10.84 o 
  -3  -3  10      191.94      184.99      7.89 o 
  -2  -3  10      449.49      473.56     10.56 o 
  -1  -3  10       42.58       44.47      2.76 o 
   0  -3  10       96.70      118.20      3.97 o 
   1  -3  10      221.97      202.77      5.13 o 
   2  -3  10      131.16      127.73      4.65 o 
   3  -3  10       33.71       38.00      2.83 o 
   4  -3  10       36.11       42.09      3.77 o 
   5  -3  10       28.03       31.31      5.17 o 
   6  -3  10      153.19      147.82     12.00 o 
   7  -3  10       56.81       48.08      8.58 o 
  -8  -2  10       18.52       25.53      7.40 o 
  -7  -2  10       19.59       15.83      3.46 o 
  -6  -2  10      385.85      402.77     13.88 o 
  -5  -2  10       33.13       34.44      5.46 o 
  -4  -2  10       76.40       76.66      3.86 o 
  -3  -2  10       16.89       21.52      4.66 o 
  -2  -2  10      214.89      196.10      8.46 o 
  -1  -2  10      149.77      143.20      4.30 o 
   0  -2  10      182.53      158.39      4.24 o 
   1  -2  10        0.14       -0.26      1.13 o 
   2  -2  10        1.56        1.49      1.61 o 
   3  -2  10      150.89      153.10      6.72 o 
   4  -2  10       81.69       81.13      4.86 o 
   5  -2  10        3.71        7.90      3.39 o 
   6  -2  10       15.47       14.55      5.80 o 
   7  -2  10       60.72       52.89     10.80 o 
  -8  -1  10       18.63       18.99      3.80 o 
  -7  -1  10       54.58       50.19      4.24 o 
  -6  -1  10      134.11      144.54      8.86 o 
  -5  -1  10       34.82       33.29      3.15 o 
  -4  -1  10      126.35      136.65      5.56 o 
  -3  -1  10        4.85        6.81      2.14 o 
  -2  -1  10       17.48       12.42      2.41 o 
  -1  -1  10       33.14       27.40      3.34 o 
   0  -1  10      262.22      257.10      5.59 o 
   1  -1  10        0.94       -0.64      1.19 o 
   2  -1  10      276.85      263.18      6.02 o 
   3  -1  10       54.16       56.22      3.65 o 
   4  -1  10       38.24       33.43      5.19 o 
   5  -1  10        1.08        1.57      4.53 o 
   6  -1  10      790.08      812.71     36.90 o 
   7  -1  10       50.50       63.62     14.87 o 
  -8   0  10      349.10      361.17     13.82 o 
  -7   0  10       25.14       14.70      9.27 o 
  -6   0  10        0.00        1.77      1.80 o 
  -5   0  10        1.28        0.44      1.51 o 
  -4   0  10       59.03       55.13      6.11 o 
  -3   0  10       37.42       35.85      3.25 o 
  -2   0  10      127.74      117.49      5.29 o 
  -1   0  10        0.77        1.21      1.38 o 
   0   0  10       31.61       48.81      5.22 o 
   1   0  10        6.65        4.25      1.58 o 
   2   0  10        7.68        9.52      2.10 o 
   3   0  10       16.50       14.42      2.55 o 
   4   0  10      245.12      262.33     12.88 o 
   5   0  10      351.89      406.79     18.56 o 
   6   0  10      113.61      135.48     12.69 o 
   7   0  10       54.03       39.28     13.27 o 
  -7   1  10        2.03        2.17      7.57 o 
  -6   1  10       27.99       27.84      8.59 o 
  -5   1  10        2.66        1.66      1.83 o 
  -4   1  10        2.20        1.07      2.04 o 
  -3   1  10       61.76       56.53      3.95 o 
  -2   1  10       17.98       16.04      2.53 o 
  -1   1  10        2.95        3.08      1.77 o 
   0   1  10      518.96      454.59      9.09 o 
   1   1  10      110.68      100.74      4.80 o 
   2   1  10      100.96      110.03      4.91 o 
   3   1  10      128.02      142.99      6.54 o 
   4   1  10     1224.63     1315.41     30.53 o 
   5   1  10        1.83       -1.74      4.40 o 
   6   1  10       34.31       31.20     11.88 o 
   7   1  10        7.82        5.33      9.20 o 
  -7   2  10      108.08       79.68     13.55 o 
  -6   2  10      194.57      194.03      7.74 o 
  -5   2  10      118.96      118.81      7.34 o 
  -4   2  10        3.25        3.57      1.98 o 
  -3   2  10        0.43       -1.57      1.87 o 
  -2   2  10      274.24      284.41      7.62 o 
  -1   2  10       52.31       51.10      3.12 o 
   0   2  10     1190.57     1167.94     17.87 o 
   1   2  10       40.64       46.70      5.92 o 
   2   2  10      880.73      886.39     15.64 o 
   3   2  10     1290.06     1363.04     23.94 o 
   4   2  10        0.22       -4.29      7.47 o 
   5   2  10        0.00       -4.89      6.48 o 
   6   2  10        6.78        7.03      9.03 o 
  -7   3  10      193.74      195.12     19.22 o 
  -6   3  10      347.62      373.50     15.90 o 
  -5   3  10      702.04      732.15     16.31 o 
  -4   3  10      585.56      611.46     11.82 o 
  -3   3  10      821.18      841.74     15.13 o 
  -2   3  10      137.87      139.24      6.02 o 
  -1   3  10       82.27       76.64      3.91 o 
   0   3  10      360.61      380.96      8.71 o 
   1   3  10      255.29      259.05      7.45 o 
   2   3  10        8.09        3.35      2.81 o 
   3   3  10       43.75       46.44      8.71 o 
   4   3  10      170.67      183.03     22.51 o 
   5   3  10       89.49       84.57     16.70 o 
   6   3  10       20.76       20.74     12.32 o 
  -7   4  10       13.49        7.09      3.62 o 
  -6   4  10       44.37       42.43      3.71 o 
  -5   4  10       37.42       34.77      4.63 o 
  -4   4  10       70.09       73.90      4.40 o 
  -3   4  10     1305.49     1328.90     21.71 o 
  -2   4  10        7.82        8.60      2.70 o 
  -1   4  10     2090.86     2067.42     28.24 o 
   0   4  10     2467.42     2447.67     33.17 o 
   1   4  10     1797.99     1806.00     37.72 o 
   2   4  10       32.49       33.71      5.59 o 
   3   4  10        0.22        4.04      8.42 o 
   4   4  10        3.22       -4.14      8.08 o 
   5   4  10       34.48       41.08     13.34 o 
  -7   5  10       18.44       10.18      5.89 o 
  -6   5  10        4.48        7.32      2.81 o 
  -5   5  10       20.85       16.53      6.57 o 
  -4   5  10      357.04      358.97     11.78 o 
  -3   5  10       70.89       68.88      4.71 o 
  -2   5  10       10.29        8.49      2.86 o 
  -1   5  10     1220.89     1249.80     24.66 o 
   0   5  10       38.91       44.33      8.39 o 
   1   5  10      519.93      526.01     22.34 o 
   2   5  10       34.56       38.94      8.25 o 
   3   5  10      580.67      587.01     37.01 o 
   4   5  10        4.40       -2.00      8.79 o 
   5   5  10       16.93       21.66     12.73 o 
  -7   6  10       11.55       10.08      4.75 o 
  -6   6  10        0.03        2.95      3.04 o 
  -5   6  10       22.16       17.09      3.79 o 
  -4   6  10       87.32       74.08      6.03 o 
  -3   6  10       39.29       43.01      4.57 o 
  -2   6  10       98.34       93.46      6.47 o 
  -1   6  10       47.94       57.05     10.13 o 
   0   6  10      220.30      230.67     14.28 o 
   1   6  10       24.41       19.54      5.52 o 
   2   6  10      195.61      247.84     27.06 o 
   3   6  10        0.73       -7.16      8.52 o 
   4   6  10       15.53       18.20     11.24 o 
  -6   7  10      118.73      112.28     13.27 o 
  -5   7  10        8.53        4.54      4.87 o 
  -4   7  10       17.57       24.08      7.54 o 
  -3   7  10      246.11      277.85     21.65 o 
  -2   7  10      263.79      292.43     12.68 o 
  -1   7  10       55.05       67.47      7.45 o 
   0   7  10       12.39       15.29      6.26 o 
   1   7  10       78.09       77.00     16.33 o 
   2   7  10       10.85        4.96      9.88 o 
   3   7  10       19.29       28.99     13.27 o 
   4   7  10        2.48        9.17     11.58 o 
  -5   8  10       29.48       35.38      9.68 o 
  -4   8  10        0.00        0.27      5.04 o 
  -3   8  10        1.01        1.44      4.30 o 
  -2   8  10       18.09       15.44      5.01 o 
  -1   8  10        0.58       -1.24      4.12 o 
   0   8  10      227.91      257.36     18.45 o 
   1   8  10       48.94       54.02     14.53 o 
   2   8  10        2.59        5.81     10.42 o 
   3   8  10        8.13       -0.98      9.17 o 
  -5   9  10       90.00       84.47     13.85 o 
  -4   9  10        2.51        1.07      5.44 o 
  -3   9  10       97.88      122.01      9.93 o 
  -2   9  10        0.81        5.02      6.02 o 
  -1   9  10        3.59        1.79      5.97 o 
   0   9  10      153.37      202.42     25.09 o 
   1   9  10        0.71       -6.28      8.76 o 
   2   9  10        1.43        1.29     10.86 o 
  -3  10  10        6.87       16.06     10.02 o 
  -2  10  10        1.15       -7.40     10.08 o 
  -1  10  10       17.17       35.58     14.53 o 
   0  10  10       73.30       91.16     18.77 o 
   0 -16  11       20.29       31.17     12.29 o 
   1 -16  11        0.68       -5.26      7.57 o 
   2 -16  11        3.01       -1.77      8.90 o 
   3 -16  11        0.00        9.81     11.78 o 
  -2 -15  11        0.43       -7.06      7.06 o 
  -1 -15  11        0.01       -5.50      8.11 o 
   0 -15  11       19.59        9.61     11.10 o 
   1 -15  11       14.03       -3.80      8.39 o 
   2 -15  11        9.01        1.97      8.69 o 
   3 -15  11        9.08       13.04     11.14 o 
   4 -15  11       89.15       86.47     18.16 o 
  -3 -14  11        9.30       11.98      9.51 o 
  -2 -14  11        0.64        2.89      8.59 o 
  -1 -14  11        9.61       12.89      6.59 o 
   0 -14  11       32.64       41.79      8.17 o 
   1 -14  11        2.16       -3.40      8.11 o 
   2 -14  11       85.67       71.53     16.09 o 
   3 -14  11       23.13       10.12     10.52 o 
   4 -14  11        0.25       -2.78      7.33 o 
   5 -14  11        1.18        4.04      8.05 o 
  -4 -13  11        9.01       12.46      9.57 o 
  -3 -13  11       83.83       52.96     13.58 o 
  -2 -13  11        2.79        1.47      5.76 o 
  -1 -13  11      100.85       83.44     10.21 o 
   0 -13  11       16.88       17.77      8.83 o 
   1 -13  11        4.57        4.73      4.88 o 
   2 -13  11       11.23       10.12      9.13 o 
   3 -13  11       60.36       37.01     12.19 o 
   4 -13  11       20.23       22.85     11.10 o 
   5 -13  11        8.59        0.03      8.69 o 
   6 -13  11        5.04       13.95     10.15 o 
  -4 -12  11        0.46       -2.12      4.97 o 
  -3 -12  11        0.64       -1.60      3.87 o 
  -2 -12  11       70.78       45.75      6.22 o 
  -1 -12  11      193.06      184.82     10.35 o 
   0 -12  11       57.58       60.39      6.60 o 
   1 -12  11      252.65      214.40     27.64 o 
   2 -12  11       70.06       68.85      7.59 o 
   3 -12  11       10.78       -0.59      4.74 o 
   4 -12  11        3.95        3.13      5.33 o 
   5 -12  11      125.14      134.39     13.30 o 
   6 -12  11       15.50       24.51      7.93 o 
  -5 -11  11        2.99        3.32      5.04 o 
  -4 -11  11        9.32       14.18     10.30 o 
  -3 -11  11        3.63        8.07      3.48 o 
  -2 -11  11       15.99        8.56      4.21 o 
  -1 -11  11        1.65        3.67      3.40 o 
   0 -11  11        0.02        2.14      2.92 o 
   1 -11  11        6.42        7.47      3.60 o 
   2 -11  11       38.23       34.69      4.26 o 
   3 -11  11       30.10       19.72      3.91 o 
   4 -11  11       30.11       23.25      6.85 o 
   5 -11  11       49.83       29.16      7.42 o 
   6 -11  11        4.09        7.45     12.10 o 
   7 -11  11        8.94        6.52      5.37 o 
  -5 -10  11        7.84        5.52      4.66 o 
  -4 -10  11        1.18        2.96      9.46 o 
  -3 -10  11       26.98       21.33      5.38 o 
  -2 -10  11      227.09      183.44      9.87 o 
  -1 -10  11        0.36        0.31      2.87 o 
   0 -10  11        6.01        2.05      2.34 o 
   1 -10  11       85.25       89.98      5.53 o 
   2 -10  11        0.05       -1.41      2.15 o 
   3 -10  11      243.26      247.98      8.19 o 
   4 -10  11       36.00       44.39     24.51 o 
   5 -10  11       17.13        7.95      5.56 o 
   6 -10  11       29.67       34.08      7.77 o 
   7 -10  11       24.52       21.73      6.20 o 
  -6  -9  11        0.06       -3.26      6.31 o 
  -5  -9  11       15.82       21.71      5.28 o 
  -4  -9  11      153.76      147.87      9.16 o 
  -3  -9  11       40.13       33.82      4.25 o 
  -2  -9  11       27.56       28.22      3.87 o 
  -1  -9  11        9.24        5.77      2.82 o 
   0  -9  11       35.71       36.96      4.14 o 
   1  -9  11       55.35       47.16      4.10 o 
   2  -9  11       71.46       83.08      4.46 o 
   3  -9  11        9.97        7.49      2.47 o 
   4  -9  11       10.72       13.07      4.55 o 
   5  -9  11        2.47        0.96      5.25 o 
   6  -9  11        1.64        7.16      5.58 o 
   7  -9  11        4.33       -2.15      4.79 o 
  -6  -8  11       30.60       39.89      8.66 o 
  -5  -8  11       22.40       15.91      4.42 o 
  -4  -8  11       26.15       19.06      4.30 o 
  -3  -8  11      105.47      101.13      5.54 o 
  -2  -8  11       10.62       11.10      2.68 o 
  -1  -8  11       27.46       26.66      3.22 o 
   0  -8  11       68.82       72.88      4.80 o 
   1  -8  11      119.38      116.24      5.36 o 
   2  -8  11      335.89      351.15      8.27 o 
   3  -8  11       35.34       35.54      5.68 o 
   4  -8  11       47.63       50.21      3.90 o 
   5  -8  11        0.79        4.52      8.23 o 
   6  -8  11       32.53       27.10      7.82 o 
   7  -8  11       23.61       28.85      7.95 o 
  -6  -7  11       37.09       43.32      8.79 o 
  -5  -7  11        1.55        3.47      2.97 o 
  -4  -7  11       35.11       38.87      4.05 o 
  -3  -7  11       21.67       20.96      2.99 o 
  -2  -7  11       10.51        8.54      2.37 o 
  -1  -7  11      251.29      256.25     10.89 o 
   0  -7  11      341.73      353.67      9.01 o 
   1  -7  11      264.39      255.64      6.18 o 
   2  -7  11       37.47       41.72      3.08 o 
   3  -7  11       47.55       50.73      3.78 o 
   4  -7  11        4.84        4.19      2.29 o 
   5  -7  11      196.28      191.31      9.57 o 
   6  -7  11        1.64        0.33      5.68 o 
   7  -7  11        0.26       -1.82      4.45 o 
  -7  -6  11       11.78       17.86      6.82 o 
  -6  -6  11       13.87        8.28      5.77 o 
  -5  -6  11        1.89       -2.61      3.00 o 
  -4  -6  11       31.23       32.85      3.59 o 
  -3  -6  11       11.32       12.93      2.50 o 
  -2  -6  11      207.99      222.60      6.85 o 
  -1  -6  11       66.54       63.86      4.12 o 
   0  -6  11      262.15      270.97      7.59 o 
   1  -6  11      905.28      858.40     13.10 o 
   2  -6  11      411.89      419.88      8.31 o 
   3  -6  11     1619.47     1628.33     23.30 o 
   4  -6  11      215.88      229.73      8.89 o 
   5  -6  11      546.56      567.25     18.25 o 
   6  -6  11        0.63       -3.66      3.66 o 
   7  -6  11        9.11        7.46      5.19 o 
  -7  -5  11        1.56        0.24      4.79 o 
  -6  -5  11       14.35       12.87      4.14 o 
  -5  -5  11        9.39       15.19      3.61 o 
  -4  -5  11        0.00       -1.98      1.98 o 
  -3  -5  11       27.64       25.89      3.30 o 
  -2  -5  11     1643.22     1665.19     24.64 o 
  -1  -5  11      405.05      388.31      8.86 o 
   0  -5  11        0.78       -0.21      1.75 o 
   1  -5  11        0.17        0.32      1.51 o 
   2  -5  11       53.18       56.69      3.39 o 
   3  -5  11      194.97      187.50      5.96 o 
   4  -5  11      100.50      110.52      5.30 o 
   5  -5  11     1027.40     1067.38     22.58 o 
   6  -5  11      372.23      379.72     14.65 o 
   7  -5  11      519.84      544.90     24.49 o 
  -7  -4  11       30.94       40.64      7.23 o 
  -6  -4  11        8.57        9.99      4.70 o 
  -5  -4  11       33.02       31.71      4.25 o 
  -4  -4  11      571.80      585.37     12.70 o 
  -3  -4  11       96.69      108.14      5.39 o 
  -2  -4  11      102.68      107.92      6.03 o 
  -1  -4  11       10.19       11.01      1.97 o 
   0  -4  11        0.61       -1.43      1.43 o 
   1  -4  11       67.25       55.66      4.74 o 
   2  -4  11      201.72      191.53      5.37 o 
   3  -4  11        1.69        2.78      1.89 o 
   4  -4  11       73.18       75.08      4.28 o 
   5  -4  11        3.10       -0.28      2.94 o 
   6  -4  11        0.81        0.24      3.40 o 
   7  -4  11      129.19      120.86     12.25 o 
  -7  -3  11        0.11        2.22      4.16 o 
  -6  -3  11       45.91       40.41      4.43 o 
  -5  -3  11       59.62       59.00      8.22 o 
  -4  -3  11      824.71      873.74     16.46 o 
  -3  -3  11        1.22        7.83      2.78 o 
  -2  -3  11      207.21      216.78      6.34 o 
  -1  -3  11       20.80       19.91      2.21 o 
   0  -3  11        2.48        0.98      1.60 o 
   1  -3  11       35.39       31.19      3.20 o 
   2  -3  11        9.63       10.92      2.08 o 
   3  -3  11        1.72        1.39      1.70 o 
   4  -3  11        7.75        5.81      2.44 o 
   5  -3  11       54.32       57.42      5.67 o 
   6  -3  11       46.02       49.95      7.31 o 
   7  -3  11        2.29       -7.98      7.98 o 
  -7  -2  11        6.16        2.25      4.06 o 
  -6  -2  11      520.76      549.04     17.11 o 
  -5  -2  11       71.56       69.79      4.92 o 
  -4  -2  11       23.38       37.85      3.91 o 
  -3  -2  11        4.95        6.68      2.51 o 
  -2  -2  11        5.19       10.04      2.49 o 
  -1  -2  11        0.11        2.38      1.64 o 
   0  -2  11        1.47        0.63      1.63 o 
   1  -2  11        4.93        5.33      1.76 o 
   2  -2  11       39.31       46.33      3.10 o 
   3  -2  11        2.42        2.29      1.93 o 
   4  -2  11       34.82       38.13      3.80 o 
   5  -2  11        2.84        0.87      4.88 o 
   6  -2  11       17.47       15.48      6.36 o 
   7  -2  11      203.18      196.81     23.36 o 
  -7  -1  11       12.63        8.72      3.16 o 
  -6  -1  11      281.98      310.76      9.17 o 
  -5  -1  11       17.97       16.68      2.88 o 
  -4  -1  11       13.48       13.97      2.93 o 
  -3  -1  11        1.76        1.23      2.10 o 
  -2  -1  11       64.19       62.84      5.96 o 
  -1  -1  11       38.04       37.51      3.87 o 
   0  -1  11        0.04       -1.57      1.57 o 
   1  -1  11        2.83        2.30      1.89 o 
   2  -1  11       51.72       43.55      3.62 o 
   3  -1  11       47.73       47.07      3.90 o 
   4  -1  11      285.05      305.53     10.59 o 
   5  -1  11       18.41       14.37      9.68 o 
   6  -1  11      662.29      672.88     37.99 o 
   7  -1  11       13.18       35.44     12.70 o 
  -7   0  11        0.04        0.85      2.49 o 
  -6   0  11       17.27       12.34      2.53 o 
  -5   0  11       17.97       12.44      5.05 o 
  -4   0  11        0.05       -2.36      2.36 o 
  -3   0  11       13.35       17.06      3.16 o 
  -2   0  11       38.43       35.54      3.64 o 
  -1   0  11       25.22       26.70      2.61 o 
   0   0  11        0.69        0.14      1.71 o 
   1   0  11      138.23      131.80      6.06 o 
   2   0  11      165.06      165.18      8.00 o 
   3   0  11       23.02       23.04      3.30 o 
   4   0  11      148.21      141.38     11.76 o 
   5   0  11      755.42      764.20     41.28 o 
   6   0  11        4.58       -0.34      9.40 o 
  -7   1  11       11.43        7.41      2.56 o 
  -6   1  11      155.78      174.90      6.29 o 
  -5   1  11        0.06        1.73      2.25 o 
  -4   1  11      282.67      283.65      9.02 o 
  -3   1  11       30.65       30.50      3.52 o 
  -2   1  11       40.10       33.85      3.53 o 
  -1   1  11       22.96       19.67      2.68 o 
   0   1  11        2.64        1.17      2.55 o 
   1   1  11       47.06       44.48      3.87 o 
   2   1  11      250.43      246.42      7.70 o 
   3   1  11      201.31      203.42      9.52 o 
   4   1  11      486.76      504.99     31.91 o 
   5   1  11       40.71       66.92     14.97 o 
   6   1  11       19.14       26.52     12.60 o 
  -7   2  11      300.02      295.37     10.32 o 
  -6   2  11       86.78       95.61      4.96 o 
  -5   2  11      133.04      140.98      6.33 o 
  -4   2  11       43.83       46.03      3.90 o 
  -3   2  11       18.86       16.26      2.81 o 
  -2   2  11      597.56      606.13     12.60 o 
  -1   2  11      144.37      133.01      5.02 o 
   0   2  11        4.58        4.42      2.20 o 
   1   2  11        2.65       -0.89      2.32 o 
   2   2  11      685.92      706.53     15.20 o 
   3   2  11      197.42      193.73     24.92 o 
   4   2  11        8.79       15.65      9.20 o 
   5   2  11        0.32       -3.26      8.45 o 
   6   2  11       23.92       12.09     11.65 o 
  -7   3  11      104.87      104.21      5.45 o 
  -6   3  11      118.77      126.71      5.96 o 
  -5   3  11     1042.54     1011.78     25.12 o 
  -4   3  11      311.52      329.09     10.81 o 
  -3   3  11      440.43      439.67     10.34 o 
  -2   3  11      227.64      221.39      7.45 o 
  -1   3  11      113.88      106.41      5.96 o 
   0   3  11       18.23       16.36      3.02 o 
   1   3  11      584.57      542.53     14.85 o 
   2   3  11      111.81       94.06      7.28 o 
   3   3  11       40.86       32.45      9.79 o 
   4   3  11        9.89       14.43     11.10 o 
   5   3  11       26.83       42.61     13.82 o 
  -7   4  11        0.00        3.37      2.91 o 
  -6   4  11      154.13      176.30      7.41 o 
  -5   4  11       22.87       20.72      3.71 o 
  -4   4  11       19.48       16.82      3.68 o 
  -3   4  11      334.53      316.16      9.76 o 
  -2   4  11      192.94      186.12      8.32 o 
  -1   4  11      379.69      367.91     12.82 o 
   0   4  11       21.92       18.82      4.01 o 
   1   4  11        0.39        0.07      3.68 o 
   2   4  11      131.91      133.23     12.89 o 
   3   4  11       63.41       56.19     14.50 o 
   4   4  11       38.77       60.40     16.09 o 
   5   4  11        1.95        0.27      8.73 o 
  -6   5  11        0.98        2.63      3.05 o 
  -5   5  11       17.50       14.74      3.76 o 
  -4   5  11        7.20       11.94      3.56 o 
  -3   5  11        0.57       -0.21      2.87 o 
  -2   5  11      314.95      328.26     10.80 o 
  -1   5  11       40.26       35.99      5.77 o 
   0   5  11        0.00        4.13      4.20 o 
   1   5  11        0.14        4.82      4.49 o 
   2   5  11        0.36       -3.56      8.59 o 
   3   5  11        0.00        5.33     10.08 o 
   4   5  11       31.62       22.78     12.80 o 
  -6   6  11        2.34        6.48      6.31 o 
  -5   6  11       15.96        5.26      4.66 o 
  -4   6  11        7.01        5.34      4.90 o 
  -3   6  11       21.45       21.37      4.88 o 
  -2   6  11       19.95       13.78      6.17 o 
  -1   6  11        0.02        7.63      4.42 o 
   0   6  11       13.87       10.24      4.82 o 
   1   6  11       13.12       14.86      6.59 o 
   2   6  11       21.60       25.87     12.05 o 
   3   6  11       13.89        4.65     10.93 o 
   4   6  11       80.54       84.84     18.98 o 
  -5   7  11        2.83        4.43      5.22 o 
  -4   7  11      120.66      146.20     35.80 o 
  -3   7  11       52.52       50.34      6.88 o 
  -2   7  11        9.75       21.23      5.41 o 
  -1   7  11       31.95       34.10      6.22 o 
   0   7  11        1.28       -4.32      4.88 o 
   1   7  11       60.78       82.16     17.35 o 
   2   7  11      118.29      113.43     20.61 o 
   3   7  11       10.97       48.52     15.55 o 
  -5   8  11       41.07       55.07     11.61 o 
  -4   8  11       44.16       56.77      8.76 o 
  -3   8  11       10.33        5.38      7.30 o 
  -2   8  11        8.32       13.40      6.64 o 
  -1   8  11       67.05       51.28      9.43 o 
   0   8  11        0.79       12.12     10.32 o 
   1   8  11       30.10       53.41     15.35 o 
   2   8  11      162.57      224.76     28.45 o 
  -4   9  11        5.95        2.99      8.86 o 
  -3   9  11       35.18       31.07     11.68 o 
  -2   9  11      157.75      207.81     16.96 o 
  -1   9  11      146.46      188.98     35.09 o 
   0   9  11       25.86       26.65     12.53 o 
   1   9  11        2.78       -8.76      8.76 o 
   0 -16  12        0.59       -6.31      8.69 o 
   1 -16  12        1.84        5.94     10.15 o 
   2 -16  12        1.93       10.49     10.80 o 
   3 -16  12        9.09        1.02      9.40 o 
  -1 -15  12        0.40       -0.03      8.76 o 
   0 -15  12        0.02       -1.90      7.71 o 
   1 -15  12        0.02       -1.73      8.28 o 
   2 -15  12       16.98        3.80      9.91 o 
   3 -15  12        5.30        6.99     10.25 o 
   4 -15  12      112.55      168.77     24.28 o 
  -3 -14  12        0.18       -4.55      8.11 o 
  -2 -14  12       22.61       13.72      9.98 o 
  -1 -14  12       12.50        3.94      6.13 o 
   0 -14  12        2.71        4.99      5.98 o 
   1 -14  12       43.79       17.86     11.17 o 
   2 -14  12       90.32       67.94     15.35 o 
   3 -14  12        1.79        9.95      9.10 o 
   4 -14  12        2.20       -3.80      7.33 o 
   5 -14  12        6.89        0.92      9.03 o 
  -3 -13  12       92.39      127.62     18.77 o 
  -2 -13  12       10.09       25.23     10.25 o 
  -1 -13  12       22.25       20.50      7.05 o 
   0 -13  12        0.52        4.30      5.20 o 
   1 -13  12       23.80       11.89      5.48 o 
   2 -13  12       50.40       35.55     12.09 o 
   3 -13  12       28.47       17.21      9.78 o 
   4 -13  12        0.20       -3.26      7.98 o 
   5 -13  12        0.45        0.88      7.81 o 
   6 -13  12        0.96       -6.35      6.35 o 
  -4 -12  12        3.34       -1.95      3.85 o 
  -3 -12  12        0.29        3.94      3.99 o 
  -2 -12  12        6.17       -0.40      3.73 o 
  -1 -12  12       55.16       56.14      8.50 o 
   0 -12  12      168.17      109.79     10.61 o 
   1 -12  12       97.05       92.09     15.57 o 
   2 -12  12       17.59       20.97      5.58 o 
   3 -12  12       50.13       65.59     13.75 o 
   4 -12  12        5.71       -6.99      6.99 o 
   5 -12  12       61.19       68.72     15.38 o 
   6 -12  12       26.55        9.37      9.74 o 
  -5 -11  12        0.96        8.04      5.32 o 
  -4 -11  12        6.39        1.13      3.84 o 
  -3 -11  12       13.25       11.44      5.30 o 
  -2 -11  12        3.07       -2.84      3.36 o 
  -1 -11  12       48.81       47.97      6.98 o 
   0 -11  12        0.07       -0.50      3.39 o 
   1 -11  12        6.45        7.13      3.70 o 
   2 -11  12       26.66       19.65      7.06 o 
   3 -11  12      119.69      145.78     13.25 o 
   4 -11  12       15.79       25.42      6.66 o 
   5 -11  12      214.61      241.87     17.61 o 
   6 -11  12       37.17       38.26     12.09 o 
  -5 -10  12       14.56       12.89      5.17 o 
  -4 -10  12       50.43       47.32      5.74 o 
  -3 -10  12       34.66       42.14      4.85 o 
  -2 -10  12       22.87       12.12      4.17 o 
  -1 -10  12       10.59       16.36      4.23 o 
   0 -10  12       39.88       42.56      4.81 o 
   1 -10  12        1.86        0.87      2.57 o 
   2 -10  12       53.40       48.98      5.96 o 
   3 -10  12      124.14      154.49      8.52 o 
   4 -10  12      285.32      307.43     16.52 o 
   5 -10  12        5.37        7.02      5.59 o 
   6 -10  12       49.06       57.56      9.70 o 
   7 -10  12        3.87       -0.08      6.82 o 
  -6  -9  12        4.27       -6.31      6.31 o 
  -5  -9  12       47.78       53.63      7.50 o 
  -4  -9  12        7.83        2.92      3.19 o 
  -3  -9  12        2.97        4.41      2.97 o 
  -2  -9  12       24.32       29.03      4.24 o 
  -1  -9  12       34.41       42.79      4.73 o 
   0  -9  12       16.74       21.79      3.35 o 
   1  -9  12       43.10       44.29      4.23 o 
   2  -9  12      296.75      298.35      7.74 o 
   3  -9  12      344.85      369.65     10.88 o 
   4  -9  12        0.00       -1.13      2.34 o 
   5  -9  12       43.12       30.91      7.50 o 
   6  -9  12        6.23        2.81      5.87 o 
   7  -9  12       10.73        6.40      6.77 o 
  -6  -8  12       10.77       13.58      7.13 o 
  -5  -8  12      190.97      200.82     18.91 o 
  -4  -8  12       20.76       21.90      5.76 o 
  -3  -8  12      595.79      637.19     13.49 o 
  -2  -8  12       13.83       19.14      5.01 o 
  -1  -8  12      107.49      109.95      5.83 o 
   0  -8  12        0.95       -1.42      2.44 o 
   1  -8  12      123.52      129.19      6.44 o 
   2  -8  12     1078.55     1088.38     18.96 o 
   3  -8  12       74.32       66.02      4.19 o 
   4  -8  12       44.91       45.91      4.54 o 
   5  -8  12        1.25       -2.04      4.44 o 
   6  -8  12       40.89       59.53      7.86 o 
   7  -8  12       16.60       16.48     10.07 o 
  -6  -7  12       15.62       20.10      6.89 o 
  -5  -7  12        5.70        9.54      5.64 o 
  -4  -7  12        8.35        8.34      2.65 o 
  -3  -7  12      438.10      474.30     12.38 o 
  -2  -7  12       29.06       29.01      3.19 o 
  -1  -7  12     2082.41     2104.07     31.70 o 
   0  -7  12     2586.81     2628.88     43.05 o 
   1  -7  12     2526.23     2459.53     33.21 o 
   2  -7  12        0.54        0.11      1.84 o 
   3  -7  12       49.23       48.05      3.73 o 
   4  -7  12       16.08       11.20      3.14 o 
   5  -7  12      130.89      138.80      7.55 o 
   6  -7  12        3.31        2.31      4.73 o 
   7  -7  12       98.10      121.51     13.62 o 
  -6  -6  12       13.90        5.98      5.87 o 
  -5  -6  12        2.20       -1.33      3.61 o 
  -4  -6  12        8.08        7.69      2.44 o 
  -3  -6  12      371.48      383.02     14.96 o 
  -2  -6  12       90.40       91.08      6.13 o 
  -1  -6  12      503.01      505.27     10.95 o 
   0  -6  12     1545.81     1526.14     22.32 o 
   1  -6  12     1218.13     1186.95     20.38 o 
   2  -6  12      373.72      353.71      7.80 o 
   3  -6  12     1728.75     1716.18     24.79 o 
   4  -6  12      471.92      471.75     11.34 o 
   5  -6  12      326.94      305.22      9.49 o 
   6  -6  12       17.34       20.68      8.45 o 
   7  -6  12        2.39        5.31      7.01 o 
  -7  -5  12        1.79        2.78      5.33 o 
  -6  -5  12        0.71        5.13      4.86 o 
  -5  -5  12        2.55        3.97      3.18 o 
  -4  -5  12       76.28       81.42      4.25 o 
  -3  -5  12       12.52       10.34      3.95 o 
  -2  -5  12     1565.81     1624.15     28.42 o 
  -1  -5  12      114.80      105.47      5.13 o 
   0  -5  12      551.83      563.26     10.87 o 
   1  -5  12       79.98       73.97      4.83 o 
   2  -5  12      138.89      133.32      5.26 o 
   3  -5  12        7.64        4.50      2.20 o 
   4  -5  12      305.68      313.43     11.26 o 
   5  -5  12      338.71      328.11      9.99 o 
   6  -5  12      301.32      306.58     14.04 o 
   7  -5  12       69.99       67.09     10.76 o 
  -7  -4  12        0.20       -1.63      5.13 o 
  -6  -4  12        5.71        1.75      5.62 o 
  -5  -4  12       52.43       55.53      4.26 o 
  -4  -4  12      558.92      589.96     15.60 o 
  -3  -4  12      105.42      107.96      5.46 o 
  -2  -4  12      229.62      231.72      7.71 o 
  -1  -4  12        6.79        5.00      1.87 o 
   0  -4  12       69.82       79.13      4.27 o 
   1  -4  12       24.18       28.60      3.27 o 
   2  -4  12        5.63        4.11      1.92 o 
   3  -4  12        5.49        3.56      2.24 o 
   4  -4  12        1.19        0.85      2.20 o 
   5  -4  12       23.07       31.10      4.18 o 
   6  -4  12        8.80        9.67      6.52 o 
   7  -4  12        0.06        5.33      9.81 o 
  -7  -3  12       37.33       41.58      5.56 o 
  -6  -3  12        3.47        3.54      3.30 o 
  -5  -3  12       10.53        7.97      2.59 o 
  -4  -3  12     1023.33     1119.11     24.11 o 
  -3  -3  12      123.48      127.07      6.89 o 
  -2  -3  12       16.95       16.77      2.74 o 
  -1  -3  12       37.33       43.94      3.06 o 
   0  -3  12      202.29      205.79      6.04 o 
   1  -3  12       62.05       66.39      5.04 o 
   2  -3  12      137.49      138.72      5.47 o 
   3  -3  12        6.27        6.65      2.32 o 
   4  -3  12       99.69      114.66      7.88 o 
   5  -3  12       13.78       18.76      9.78 o 
   6  -3  12       65.93       73.44     15.82 o 
   7  -3  12       14.33       23.56     11.27 o 
  -7  -2  12        3.27        0.71      3.37 o 
  -6  -2  12      286.58      310.55      8.98 o 
  -5  -2  12        9.13       13.57      3.37 o 
  -4  -2  12       20.39       21.16      4.10 o 
  -3  -2  12       15.31        9.13      3.03 o 
  -2  -2  12       49.20       54.30      4.51 o 
  -1  -2  12       70.70       77.28      3.88 o 
   0  -2  12       27.83       29.20      2.87 o 
   1  -2  12        3.56       -0.13      1.84 o 
   2  -2  12        1.76        0.23      1.88 o 
   3  -2  12      181.39      194.20      6.69 o 
   4  -2  12       37.56       40.87      7.87 o 
   5  -2  12       18.24       15.04      9.71 o 
   6  -2  12       16.45       19.35     10.90 o 
   7  -2  12      250.65      291.78     29.10 o 
  -7  -1  12        3.12        5.13      2.57 o 
  -6  -1  12      147.51      169.66      7.77 o 
  -5  -1  12       47.19       41.97      7.18 o 
  -4  -1  12        3.57        3.41      2.81 o 
  -3  -1  12       17.85       17.39      3.36 o 
  -2  -1  12        5.72        3.35      2.96 o 
  -1  -1  12      114.23       88.61      4.38 o 
   0  -1  12       12.94        7.59      2.25 o 
   1  -1  12       56.19       49.78      5.69 o 
   2  -1  12        1.47        0.00      2.17 o 
   3  -1  12       66.57       66.25      5.87 o 
   4  -1  12      251.92      248.50     15.48 o 
   5  -1  12       49.26       42.57     12.90 o 
   6  -1  12       90.92      117.23     19.62 o 
  -7   0  12       55.46       54.36      4.96 o 
  -6   0  12      158.54      156.39      6.79 o 
  -5   0  12        0.48       -1.45      2.50 o 
  -4   0  12        1.21        1.94      3.15 o 
  -3   0  12       40.28       37.81      4.45 o 
  -2   0  12        0.51        2.01      2.56 o 
  -1   0  12        0.15       -0.03      1.71 o 
   0   0  12       16.05       11.25      2.48 o 
   1   0  12       17.67       18.93      2.90 o 
   2   0  12      114.49      116.36      6.55 o 
   3   0  12       48.42       40.29      7.84 o 
   4   0  12      110.19      133.34     26.80 o 
   5   0  12        3.11       -2.61      8.11 o 
   6   0  12       12.64       18.27     11.14 o 
  -7   1  12       56.12       49.94      4.72 o 
  -6   1  12      111.33      107.85      5.83 o 
  -5   1  12       15.59       15.77      3.43 o 
  -4   1  12      418.70      439.71     19.20 o 
  -3   1  12      247.68      238.84      8.16 o 
  -2   1  12       49.60       44.77      4.01 o 
  -1   1  12        8.74        7.42      2.66 o 
   0   1  12       91.72       87.89      4.72 o 
   1   1  12        0.75        2.96      3.53 o 
   2   1  12      208.12      201.80     10.06 o 
   3   1  12       84.40       78.47     18.81 o 
   4   1  12        4.87        9.70      9.57 o 
   5   1  12        1.10       -3.70      8.42 o 
   6   1  12        2.36       15.21     11.24 o 
  -7   2  12      220.76      230.65      9.23 o 
  -6   2  12       54.99       57.99      4.93 o 
  -5   2  12       23.06       21.96      3.89 o 
  -4   2  12        1.60       -1.63      3.34 o 
  -3   2  12        4.37        1.75      3.60 o 
  -2   2  12      259.47      253.23     14.27 o 
  -1   2  12       61.24       50.09      8.67 o 
   0   2  12       78.12       71.37      7.21 o 
   1   2  12        3.44        5.63      3.44 o 
   2   2  12       37.44       35.04      5.13 o 
   3   2  12       15.06        7.78      6.35 o 
   4   2  12       50.50       45.60     14.23 o 
   5   2  12       16.60       16.16     11.48 o 
  -7   3  12       68.78       68.60     11.44 o 
  -6   3  12       11.65        2.59      3.12 o 
  -5   3  12       13.41       11.30      3.41 o 
  -4   3  12       23.52       18.79      3.89 o 
  -3   3  12       95.56       90.17      5.97 o 
  -2   3  12        5.50        2.30      2.90 o 
  -1   3  12        0.07       -2.83      2.83 o 
   0   3  12        1.15       -0.31      3.12 o 
   1   3  12        0.00       -1.09      3.76 o 
   2   3  12        1.33        3.45      5.68 o 
   3   3  12       57.27       44.82     13.58 o 
   4   3  12        8.10        1.22      9.68 o 
   5   3  12       11.26       16.16     11.85 o 
  -6   4  12        7.83        4.83      5.43 o 
  -5   4  12        0.02        5.25      3.36 o 
  -4   4  12      128.02      143.74      8.04 o 
  -3   4  12        0.49       -0.25      2.85 o 
  -2   4  12        0.10       -2.66      2.74 o 
  -1   4  12        5.50        9.55      4.33 o 
   0   4  12       27.92       19.79      5.13 o 
   1   4  12        0.54       -1.14      6.04 o 
   2   4  12        5.13       -0.88      8.39 o 
   3   4  12       21.59       47.16     14.36 o 
   4   4  12       21.71       15.31     11.81 o 
  -6   5  12       13.56        9.10      6.31 o 
  -5   5  12        0.05        2.62      4.38 o 
  -4   5  12        0.01       -3.65      4.04 o 
  -3   5  12       14.45       14.35      4.59 o 
  -2   5  12        5.40        0.51      3.80 o 
  -1   5  12        3.70        4.88      4.15 o 
   0   5  12       13.82        3.77      4.45 o 
   1   5  12       23.28       20.71      7.12 o 
   2   5  12        0.00        1.94      8.69 o 
   3   5  12       16.46       11.44     10.93 o 
   4   5  12       60.33       59.35     17.55 o 
  -5   6  12        0.68       -1.94      6.25 o 
  -4   6  12        1.67        3.37      9.81 o 
  -3   6  12        4.28        0.43      4.21 o 
  -2   6  12        3.56        0.61      4.25 o 
  -1   6  12       92.14      106.04      9.59 o 
   0   6  12        7.81        0.58      5.59 o 
   1   6  12       44.04       68.38     15.96 o 
   2   6  12       23.16       30.79     13.41 o 
   3   6  12        5.39       13.82     11.81 o 
  -5   7  12        2.47        1.53      7.30 o 
  -4   7  12        2.72       -0.10      7.06 o 
  -3   7  12       34.80       35.68     11.07 o 
  -2   7  12       12.25       12.96      6.48 o 
  -1   7  12        1.00       11.68      7.50 o 
   0   7  12      109.24      124.46     20.40 o 
   1   7  12        0.99        5.30      9.54 o 
   2   7  12       40.84       55.54     16.87 o 
  -4   8  12      100.01       99.07     16.13 o 
  -3   8  12       87.01      127.01     18.10 o 
  -2   8  12        4.52       -0.42      6.00 o 
  -1   8  12        0.20       -1.36      6.30 o 
   0   8  12        0.14        7.71     10.19 o 
   1   8  12        3.64        3.40     11.03 o 
   1 -16  13        2.56        9.37     11.07 o 
  -1 -15  13        0.01       -7.20      8.22 o 
   0 -15  13        3.99       19.62     11.85 o 
   1 -15  13        1.78        9.10      9.98 o 
   2 -15  13       25.75       28.08     12.43 o 
   3 -15  13        0.25        6.99      9.51 o 
   4 -15  13        0.00       -1.87      9.20 o 
  -2 -14  13       29.31       48.18     13.99 o 
  -1 -14  13       13.61       14.12      9.68 o 
   0 -14  13       26.15        9.12      6.48 o 
   1 -14  13        7.27       -7.20      7.20 o 
   2 -14  13       61.35       79.82     16.81 o 
   3 -14  13        7.09        3.50      8.83 o 
   4 -14  13       16.92        8.18      9.57 o 
   5 -14  13        2.39        4.86      9.00 o 
  -3 -13  13      107.76      119.92     17.93 o 
  -2 -13  13        1.12        0.20      7.64 o 
  -1 -13  13       43.65       26.13      7.31 o 
   0 -13  13        0.02        4.15      7.94 o 
   1 -13  13        4.23        8.56      7.08 o 
   2 -13  13        2.61        3.09      8.05 o 
   3 -13  13       15.69       16.26     10.42 o 
   4 -13  13       18.86       17.35     10.56 o 
   5 -13  13        4.74        8.52      9.85 o 
  -4 -12  13        6.22       15.11      5.03 o 
  -3 -12  13        3.30       -3.04      4.43 o 
  -2 -12  13       24.83       13.01      5.50 o 
  -1 -12  13       14.75       14.51      4.53 o 
   0 -12  13       30.41       27.19     11.20 o 
   1 -12  13       71.05       56.71     14.45 o 
   2 -12  13        2.84       -4.96      6.45 o 
   3 -12  13       31.99       15.65     10.29 o 
   4 -12  13        9.23       15.14      9.20 o 
   5 -12  13       44.38       46.61     13.00 o 
   6 -12  13      236.83      272.22     29.57 o 
  -4 -11  13        7.11       12.27      4.62 o 
  -3 -11  13        0.01       -0.57      4.77 o 
  -2 -11  13       43.95       33.38      7.31 o 
  -1 -11  13        0.09       -2.62      3.28 o 
   0 -11  13        1.09       -3.08      3.47 o 
   1 -11  13       28.30       33.16      6.47 o 
   2 -11  13        9.56       10.05      4.89 o 
   3 -11  13       18.79       20.03      9.98 o 
   4 -11  13       40.65       47.29     12.83 o 
   5 -11  13       66.49       73.37     16.19 o 
   6 -11  13       52.73       42.61     13.17 o 
  -5 -10  13        0.10       -0.78      3.57 o 
  -4 -10  13        8.26        8.26      4.01 o 
  -3 -10  13        4.29        8.96      4.61 o 
  -2 -10  13        0.94        2.37      3.73 o 
  -1 -10  13       11.19        4.63      3.80 o 
   0 -10  13       38.56       38.22      7.57 o 
   1 -10  13      137.77      152.79      8.38 o 
   2 -10  13       13.24        7.10      4.28 o 
   3 -10  13       70.32       82.69      8.35 o 
   4 -10  13      872.37      846.81     43.49 o 
   5 -10  13       10.58       -0.03      8.45 o 
   6 -10  13       98.98       86.30     16.81 o 
  -5  -9  13      114.81      118.74      9.87 o 
  -4  -9  13        0.72        0.22      3.18 o 
  -3  -9  13        2.86       -1.90      3.17 o 
  -2  -9  13       51.06       59.43      6.21 o 
  -1  -9  13      149.18      162.05      8.51 o 
   0  -9  13      127.43      130.28      7.64 o 
   1  -9  13        5.51        1.77      3.07 o 
   2  -9  13      452.62      451.01     12.67 o 
   3  -9  13       21.23       17.95      3.60 o 
   4  -9  13       20.35       20.19      4.69 o 
   5  -9  13       20.24       35.38     11.54 o 
   6  -9  13        1.45        4.77      6.47 o 
  -6  -8  13       12.86       10.97      7.98 o 
  -5  -8  13      501.14      544.17     37.16 o 
  -4  -8  13       34.37       37.45      4.96 o 
  -3  -8  13      850.86      896.96     22.26 o 
  -2  -8  13        2.22        2.30      2.91 o 
  -1  -8  13      731.49      769.54     19.53 o 
   0  -8  13       53.53       49.50      4.49 o 
   1  -8  13      569.40      503.02     20.54 o 
   2  -8  13      800.53      858.80     15.39 o 
   3  -8  13      287.06      272.15      8.34 o 
   4  -8  13      127.70      126.40      7.25 o 
   5  -8  13       15.05       28.11     10.52 o 
   6  -8  13        7.45        3.27      9.29 o 
   7  -8  13        1.01        2.72      9.47 o 
  -6  -7  13        0.18        0.98      5.74 o 
  -5  -7  13        7.62        8.87      4.34 o 
  -4  -7  13        9.11        9.42      3.13 o 
  -3  -7  13      410.90      443.63     15.34 o 
  -2  -7  13      734.01      755.41     17.07 o 
  -1  -7  13     1755.97     1801.18     28.22 o 
   0  -7  13      497.70      496.80     11.58 o 
   1  -7  13     1136.02     1108.98     19.99 o 
   2  -7  13      439.32      434.71     10.01 o 
   3  -7  13       18.15       15.11      3.06 o 
   4  -7  13       61.52       71.51      5.75 o 
   5  -7  13       46.46       36.50      7.08 o 
   6  -7  13        6.32        5.22      6.46 o 
   7  -7  13       51.92       38.50      9.52 o 
  -6  -6  13       14.66       17.01      7.06 o 
  -5  -6  13       51.94       52.42      6.18 o 
  -4  -6  13       14.32       22.45      3.31 o 
  -3  -6  13       15.34       21.40      3.52 o 
  -2  -6  13      101.72       94.31      6.09 o 
  -1  -6  13      110.86      105.23      5.48 o 
   0  -6  13        4.87        6.14      2.37 o 
   1  -6  13      372.60      377.05     11.02 o 
   2  -6  13      408.75      396.95      9.40 o 
   3  -6  13      742.47      720.43     13.52 o 
   4  -6  13      213.58      225.05      8.97 o 
   5  -6  13       57.07       54.78      7.58 o 
   6  -6  13        7.51       14.25      6.88 o 
   7  -6  13        5.54        5.54      6.89 o 
  -6  -5  13        0.19       -0.98      4.99 o 
  -5  -5  13       89.51       91.81      6.24 o 
  -4  -5  13      130.32      154.78      8.41 o 
  -3  -5  13        0.65        0.62      2.51 o 
  -2  -5  13     1326.70     1333.86     24.81 o 
  -1  -5  13        6.07        2.45      2.01 o 
   0  -5  13       26.06       25.65      2.99 o 
   1  -5  13       91.45       75.25      4.52 o 
   2  -5  13        1.44        0.24      2.16 o 
   3  -5  13        6.94        3.95      2.58 o 
   4  -5  13       23.95       34.58      7.38 o 
   5  -5  13        2.35        6.55      3.53 o 
   6  -5  13       30.10       39.52     18.21 o 
   7  -5  13       57.34       62.91     11.41 o 
  -6  -4  13       47.82       43.86      5.37 o 
  -5  -4  13        0.27       -1.65      3.26 o 
  -4  -4  13       92.39       81.49      6.42 o 
  -3  -4  13        0.22        1.07      2.50 o 
  -2  -4  13       59.88       53.99      4.60 o 
  -1  -4  13        1.92       -0.78      1.84 o 
   0  -4  13        0.01       -0.15      1.95 o 
   1  -4  13       97.96       99.02      6.15 o 
   2  -4  13      104.82      108.94      5.59 o 
   3  -4  13       84.56       83.70      5.57 o 
   4  -4  13        1.66        0.40      2.77 o 
   5  -4  13        0.31        5.50      4.22 o 
   6  -4  13       15.52       13.44     11.03 o 
  -7  -3  13       20.56       19.62      6.31 o 
  -6  -3  13        7.07       10.90      4.24 o 
  -5  -3  13        0.00        5.17      3.22 o 
  -4  -3  13      226.76      242.05     10.69 o 
  -3  -3  13       63.68       57.82      5.83 o 
  -2  -3  13        7.41        1.99      3.57 o 
  -1  -3  13        7.58        7.91      2.09 o 
   0  -3  13       14.92       13.48      2.45 o 
   1  -3  13      261.61      242.59      7.12 o 
   2  -3  13       16.30       16.88      2.95 o 
   3  -3  13       13.08       11.48      3.36 o 
   4  -3  13      107.31      107.63     10.46 o 
   5  -3  13        9.16       13.64     10.69 o 
   6  -3  13      163.89      140.73     20.74 o 
  -7  -2  13        7.50        6.25      4.86 o 
  -6  -2  13       52.31       58.26      5.94 o 
  -5  -2  13       64.06       66.01      5.50 o 
  -4  -2  13       20.95       20.40      4.69 o 
  -3  -2  13       96.39      100.32      6.77 o 
  -2  -2  13        4.05        0.61      3.02 o 
  -1  -2  13      232.77      209.21      7.16 o 
   0  -2  13       15.27       15.61      2.79 o 
   1  -2  13        3.39        5.77      2.25 o 
   2  -2  13       10.50        8.08      2.44 o 
   3  -2  13        0.57        1.10      4.87 o 
   4  -2  13       11.20       11.36      6.20 o 
   5  -2  13       23.22       20.95     10.59 o 
   6  -2  13        0.22       -8.18      8.18 o 
  -7  -1  13        0.74        5.74      4.04 o 
  -6  -1  13        7.90        4.36      3.30 o 
  -5  -1  13        1.30       -1.82      2.75 o 
  -4  -1  13        7.52        5.95      3.22 o 
  -3  -1  13        4.06       -1.02      2.89 o 
  -2  -1  13       46.45       52.25      5.78 o 
  -1  -1  13      109.47       91.00      6.94 o 
   0  -1  13        3.31        3.86      2.91 o 
   1  -1  13      287.14      263.68      8.36 o 
   2  -1  13      138.33      120.08      7.93 o 
   3  -1  13      135.56      120.67     11.92 o 
   4  -1  13       61.90       60.98      9.31 o 
   5  -1  13      108.86      104.57     18.37 o 
   6  -1  13       18.82       15.48     11.37 o 
  -7   0  13       29.88       27.25      4.66 o 
  -6   0  13       69.51       67.18      6.02 o 
  -5   0  13       44.88       34.14      4.38 o 
  -4   0  13        2.19        2.81      3.04 o 
  -3   0  13       30.15       24.38      5.86 o 
  -2   0  13      210.98      218.70      9.34 o 
  -1   0  13       59.67       48.30      5.57 o 
   0   0  13        0.07       -1.18      2.28 o 
   1   0  13       12.32        7.87      3.53 o 
   2   0  13       34.05       38.50      5.60 o 
   3   0  13       88.58       88.72     10.98 o 
   4   0  13       23.29       17.58      7.21 o 
   5   0  13       88.27       85.59     17.38 o 
   6   0  13       73.20       60.60     16.40 o 
  -7   1  13        9.70       13.04      6.04 o 
  -6   1  13       50.45       70.79      9.20 o 
  -5   1  13       10.18       11.58      3.60 o 
  -4   1  13       49.20       54.45      5.44 o 
  -3   1  13       67.01       64.21      5.27 o 
  -2   1  13        0.31        0.68      2.79 o 
  -1   1  13        8.32        2.83      3.08 o 
   0   1  13        1.72        1.98      3.15 o 
   1   1  13       19.24       24.76      5.33 o 
   2   1  13       33.90       35.33      7.55 o 
   3   1  13        2.25        5.42      5.93 o 
   4   1  13       23.87       12.39     10.86 o 
   5   1  13       80.98      124.87     21.05 o 
  -6   2  13       14.83       15.63      4.60 o 
  -5   2  13      149.71      150.02     13.78 o 
  -4   2  13      110.45      124.78      7.72 o 
  -3   2  13       15.95       13.38      4.65 o 
  -2   2  13       54.85       56.24      6.03 o 
  -1   2  13       33.33       36.61      6.17 o 
   0   2  13        0.40       -0.53      3.87 o 
   1   2  13       10.85       11.52      5.40 o 
   2   2  13       40.84       52.03      9.07 o 
   3   2  13        0.21       -1.87      8.52 o 
   4   2  13       17.40        4.72      9.74 o 
   5   2  13       53.74       52.28     15.79 o 
  -6   3  13       81.55       76.47      6.93 o 
  -5   3  13       34.44       28.95      5.18 o 
  -4   3  13        4.77        6.85      4.23 o 
  -3   3  13        0.09       -2.17      2.79 o 
  -2   3  13       29.63       35.56      5.60 o 
  -1   3  13       45.68       37.01      5.91 o 
   0   3  13        0.92        4.72      4.29 o 
   1   3  13       82.92      106.84     13.49 o 
   2   3  13       14.73       15.75     10.90 o 
   3   3  13        0.50       -4.04      8.69 o 
   4   3  13       30.04       31.85     13.38 o 
  -6   4  13       83.25       67.09     10.12 o 
  -5   4  13       10.64        9.13      6.31 o 
  -4   4  13       15.35       13.20      5.43 o 
  -3   4  13        6.10       11.41      4.61 o 
  -2   4  13       19.51       17.84      4.98 o 
  -1   4  13        0.89        2.76      4.39 o 
   0   4  13        2.81        0.40      4.42 o 
   1   4  13       28.54       31.86      8.17 o 
   2   4  13       12.41       21.97     11.24 o 
   3   4  13        0.02       -1.70      9.85 o 
   4   4  13       39.24       24.31     13.58 o 
  -5   5  13        8.70       14.16      7.10 o 
  -4   5  13       71.43       62.88     11.31 o 
  -3   5  13        1.50        2.43      5.09 o 
  -2   5  13       17.59        9.58      5.61 o 
  -1   5  13       22.56       17.83     12.07 o 
   0   5  13        1.08       -5.42      5.42 o 
   1   5  13        1.06       -2.95      8.28 o 
   2   5  13       37.01       34.46     13.17 o 
   3   5  13       15.59       42.20     15.82 o 
  -5   6  13       52.65       54.36     11.48 o 
  -4   6  13       40.26       38.87     10.80 o 
  -3   6  13        4.18       24.61      9.57 o 
  -2   6  13       44.79       41.27      8.29 o 
  -1   6  13        5.58       11.98      6.88 o 
   0   6  13        0.01       -4.53      5.59 o 
   1   6  13        2.43       20.30     11.58 o 
   2   6  13       13.41        6.15     11.61 o 
  -4   7  13        9.50        2.34      8.25 o 
  -3   7  13       34.04       37.99     11.92 o 
  -2   7  13       34.99       29.64      8.69 o 
  -1   7  13        2.44        5.52      6.54 o 
   0   7  13        0.01       -7.13      7.13 o 
   1   7  13       10.23        3.33     11.14 o 
  -2   8  13        1.22        8.87      7.11 o 
  -1   8  13        0.67       -5.77      8.59 o 
   0 -15  14        1.52        0.54      9.23 o 
   1 -15  14        0.14        5.53     10.15 o 
   2 -15  14       15.28       25.12     12.90 o 
   3 -15  14       14.97        3.63     10.22 o 
  -2 -14  14        3.18        0.95      8.22 o 
  -1 -14  14        0.06       -3.84      8.39 o 
   0 -14  14        0.11        4.38      8.73 o 
   1 -14  14        0.34       -4.89      7.54 o 
   2 -14  14        5.08       -6.76      6.76 o 
   3 -14  14        2.33        0.27      8.15 o 
   4 -14  14        0.07       -0.37     10.08 o 
  -3 -13  14        0.47        5.70      8.08 o 
  -2 -13  14        1.29       -6.96      6.96 o 
  -1 -13  14       34.24       39.20      8.36 o 
   0 -13  14       10.08        8.60      6.09 o 
   1 -13  14        2.37       13.55      8.93 o 
   2 -13  14        1.98       -4.45      8.15 o 
   3 -13  14       19.10        9.00      9.30 o 
   4 -13  14       23.53       12.53     10.52 o 
   5 -13  14        4.07        3.67      8.35 o 
  -3 -12  14        0.60        5.64      5.65 o 
  -2 -12  14        4.93        6.13      5.92 o 
  -1 -12  14        0.02       -0.81      5.18 o 
   0 -12  14        8.02       13.28      6.13 o 
   1 -12  14        9.29        6.49      5.27 o 
   2 -12  14       16.08        0.95      9.10 o 
   3 -12  14       20.08        9.68      9.17 o 
   4 -12  14       25.73       19.93     10.86 o 
   5 -12  14        8.73       11.07     10.56 o 
  -4 -11  14        2.90        4.81      5.10 o 
  -3 -11  14        4.41       -0.79      4.62 o 
  -2 -11  14        0.00        1.70      3.94 o 
  -1 -11  14        6.16       -0.30      3.81 o 
   0 -11  14        0.49        1.13      3.57 o 
   1 -11  14        2.28        1.63      4.45 o 
   2 -11  14        0.17        5.54      5.03 o 
   3 -11  14       56.28       29.40     10.66 o 
   4 -11  14      121.51      105.28     17.76 o 
   5 -11  14       20.29       16.53     10.25 o 
   6 -11  14        2.28        8.28     11.00 o 
  -5 -10  14        9.50        6.83      5.59 o 
  -4 -10  14       84.29       71.37      8.43 o 
  -3 -10  14       42.72       19.54     10.54 o 
  -2 -10  14       27.99       24.16      5.08 o 
  -1 -10  14        0.22        2.03      3.70 o 
   0 -10  14       62.02       51.64      6.43 o 
   1 -10  14       15.14       13.73      4.31 o 
   2 -10  14       10.16        1.53      5.91 o 
   3 -10  14       42.27       50.89      8.96 o 
   4 -10  14      965.05      956.19     47.94 o 
   5 -10  14        4.23       24.48     10.97 o 
   6 -10  14       49.46       40.94     13.48 o 
  -5  -9  14      166.77      174.90     12.00 o 
  -4  -9  14       23.86       21.96      5.25 o 
  -3  -9  14        6.22        2.80      4.19 o 
  -2  -9  14      156.23      162.80     11.64 o 
  -1  -9  14      341.75      351.62     13.06 o 
   0  -9  14        4.91        0.14      3.51 o 
   1  -9  14      293.69      298.58     14.54 o 
   2  -9  14      847.37      880.66     27.78 o 
   3  -9  14        2.32        0.06      3.21 o 
   4  -9  14        1.46       -7.03      7.27 o 
   5  -9  14        0.19       -4.55      7.77 o 
   6  -9  14       74.70       68.17     10.95 o 
  -5  -8  14      473.84      540.45     19.07 o 
  -4  -8  14       62.80       66.34      7.08 o 
  -3  -8  14      665.61      691.86     19.08 o 
  -2  -8  14      121.28      139.23     13.59 o 
  -1  -8  14       15.44       13.15      4.20 o 
   0  -8  14       55.31       51.73      5.29 o 
   1  -8  14       43.79       43.14      5.01 o 
   2  -8  14      383.95      389.86     11.69 o 
   3  -8  14      173.93      173.16     13.76 o 
   4  -8  14        0.60        1.36      3.45 o 
   5  -8  14       26.36       21.97     10.29 o 
   6  -8  14        0.23       -0.40      6.35 o 
  -6  -7  14        7.92       14.03      5.12 o 
  -5  -7  14       94.69       86.58     11.31 o 
  -4  -7  14       82.32       98.82      7.87 o 
  -3  -7  14       10.51        6.47      3.62 o 
  -2  -7  14       10.59       13.04      3.57 o 
  -1  -7  14      345.22      356.01     11.24 o 
   0  -7  14     1523.81     1497.97     28.42 o 
   1  -7  14      127.23      122.35      8.06 o 
   2  -7  14        0.00       -2.32      2.32 o 
   3  -7  14        0.17        1.35      3.31 o 
   4  -7  14        0.64        0.92      3.29 o 
   5  -7  14        4.50        3.01      5.83 o 
   6  -7  14        1.41        5.88      7.35 o 
  -6  -6  14        7.66        9.65      4.76 o 
  -5  -6  14       36.31       44.71      8.39 o 
  -4  -6  14       38.47       34.90      4.88 o 
  -3  -6  14      199.03      204.12      8.24 o 
  -2  -6  14       54.08       53.85      5.06 o 
  -1  -6  14       93.66      104.81      5.66 o 
   0  -6  14      113.97      123.04      6.56 o 
   1  -6  14       11.92       16.43      3.33 o 
   2  -6  14      133.59      132.47      6.93 o 
   3  -6  14        0.00        1.15      3.24 o 
   4  -6  14       31.47       36.54      6.93 o 
   5  -6  14      156.70      153.67     14.79 o 
   6  -6  14        0.56       -5.57      5.57 o 
  -6  -5  14       13.23       10.90      6.01 o 
  -5  -5  14        0.00        1.46      5.26 o 
  -4  -5  14        2.39        3.13      3.40 o 
  -3  -5  14        8.85        5.87      2.90 o 
  -2  -5  14      173.75      170.84      7.95 o 
  -1  -5  14       83.12       82.49      4.85 o 
   0  -5  14       17.85       23.54      3.10 o 
   1  -5  14       93.91       93.11      5.88 o 
   2  -5  14        4.29        1.54      2.69 o 
   3  -5  14       10.78       13.19      4.03 o 
   4  -5  14       71.98       75.03      8.09 o 
   5  -5  14        4.03        0.47      4.52 o 
   6  -5  14       47.79       67.28     11.35 o 
  -6  -4  14        6.61        4.01      5.43 o 
  -5  -4  14        0.59        1.29      5.06 o 
  -4  -4  14       10.91        8.83      3.75 o 
  -3  -4  14       69.05       69.61      6.56 o 
  -2  -4  14        0.64       -2.53      2.53 o 
  -1  -4  14       99.61       99.06      5.40 o 
   0  -4  14       27.61       19.19      3.19 o 
   1  -4  14       26.87       25.85      3.59 o 
   2  -4  14       48.84       48.13      5.12 o 
   3  -4  14       70.99       75.50      8.34 o 
   4  -4  14       19.71       23.36      6.80 o 
   5  -4  14        0.43       -2.61      4.60 o 
   6  -4  14        5.92       13.48     11.07 o 
  -6  -3  14        1.43        2.51      4.89 o 
  -5  -3  14      178.25      205.41     10.46 o 
  -4  -3  14        0.13       -0.06      3.00 o 
  -3  -3  14       20.07       21.03      7.68 o 
  -2  -3  14        2.66        0.97      3.26 o 
  -1  -3  14       19.42       20.32      3.66 o 
   0  -3  14      229.53      242.89      7.76 o 
   1  -3  14       67.44       52.70      5.24 o 
   2  -3  14       30.27       20.22      4.29 o 
   3  -3  14       46.24       22.96      6.70 o 
   4  -3  14       18.81       24.78      5.98 o 
   5  -3  14        0.83       -5.57      5.57 o 
   6  -3  14        7.21       11.03     11.14 o 
  -6  -2  14       14.42       18.20      5.33 o 
  -5  -2  14        0.74       -0.68      3.55 o 
  -4  -2  14       27.79       34.46      4.82 o 
  -3  -2  14       45.60       44.34      9.25 o 
  -2  -2  14        2.99        1.76      3.36 o 
  -1  -2  14      588.58      528.51     22.32 o 
   0  -2  14      230.36      195.49      9.69 o 
   1  -2  14      488.59      419.50     12.89 o 
   2  -2  14       54.49       61.28      6.12 o 
   3  -2  14       33.77       45.34      8.20 o 
   4  -2  14        7.01        4.79      8.17 o 
   5  -2  14       36.44       50.86     14.36 o 
   6  -2  14        4.36        8.96     10.66 o 
  -6  -1  14        1.25        6.06      5.36 o 
  -5  -1  14       17.65       13.59      4.46 o 
  -4  -1  14       10.13       10.21      3.57 o 
  -3  -1  14       44.11       45.56      7.17 o 
  -2  -1  14        2.56        7.70      3.59 o 
  -1  -1  14      335.39      283.17     11.33 o 
   0  -1  14       92.77       77.87      6.28 o 
   1  -1  14      234.05      186.10      9.67 o 
   2  -1  14      102.86       83.98      8.24 o 
   3  -1  14      120.41      103.75     11.77 o 
   4  -1  14       75.10       67.52     10.25 o 
   5  -1  14       40.25       43.53     14.19 o 
  -6   0  14        0.79        5.63      4.03 o 
  -5   0  14        0.19        1.96      3.82 o 
  -4   0  14        1.94        8.15      4.29 o 
  -3   0  14      116.81      108.49      7.64 o 
  -2   0  14      109.39      103.74     10.31 o 
  -1   0  14       45.16       42.06      6.85 o 
   0   0  14      138.48      119.73      9.11 o 
   1   0  14       39.38       42.60      6.33 o 
   2   0  14       60.07       59.00      7.27 o 
   3   0  14       21.61       29.34      7.92 o 
   4   0  14       29.33       12.02     10.97 o 
   5   0  14       54.08       24.65     13.61 o 
  -6   1  14        1.31       -4.55      5.13 o 
  -5   1  14       16.37        6.89      4.48 o 
  -4   1  14      169.08      169.72     14.18 o 
  -3   1  14       27.28       21.15      4.02 o 
  -2   1  14      130.65      119.39     11.71 o 
  -1   1  14        3.07       -0.68      3.74 o 
   0   1  14      204.97      193.17     20.37 o 
   1   1  14       14.52       14.16      4.95 o 
   2   1  14       28.54       29.51     11.87 o 
   3   1  14       34.89       37.86     13.07 o 
   4   1  14        3.20       -7.71      7.98 o 
   5   1  14        1.07       -8.73      8.73 o 
  -6   2  14        0.15        0.71      5.67 o 
  -5   2  14       35.31       31.27      7.74 o 
  -4   2  14      102.49       95.61     12.15 o 
  -3   2  14        0.99        2.93      3.88 o 
  -2   2  14       41.39       47.32     11.99 o 
  -1   2  14       88.88       92.73      8.41 o 
   0   2  14      205.61      226.79     16.12 o 
   1   2  14       40.57       33.02      6.29 o 
   2   2  14       83.45       94.59     18.16 o 
   3   2  14       20.06       33.99     13.11 o 
   4   2  14       27.03        4.31     10.52 o 
  -5   3  14       12.05        5.77      6.99 o 
  -4   3  14        8.87       14.90      7.77 o 
  -3   3  14        3.96        4.11      5.15 o 
  -2   3  14      104.47       98.85     13.58 o 
  -1   3  14       42.32       43.52      6.65 o 
   0   3  14       45.57       34.83      7.87 o 
   1   3  14       46.31       48.17      9.13 o 
   2   3  14       13.45        4.24      9.20 o 
   3   3  14        9.39       -8.25      9.64 o 
   4   3  14        2.89       19.18     12.56 o 
  -5   4  14       24.26       27.50      8.79 o 
  -4   4  14       10.57        7.20      7.16 o 
  -3   4  14       58.81       53.64     10.97 o 
  -2   4  14       13.99       14.85      6.10 o 
  -1   4  14       89.02      123.12     26.02 o 
   0   4  14       22.67        8.66      6.96 o 
   1   4  14      142.17      212.19     26.79 o 
   2   4  14        6.47       11.92     10.52 o 
   3   4  14       65.23       76.42     17.99 o 
  -4   5  14        1.66       -6.89      6.96 o 
  -3   5  14       29.65       42.37     11.41 o 
  -2   5  14        7.49        5.85      6.25 o 
  -1   5  14      118.04      139.16     13.70 o 
   0   5  14        3.79        1.13      6.33 o 
   1   5  14       23.67       37.89     14.33 o 
   2   5  14       10.50       -0.71     11.41 o 
  -4   6  14       16.54       13.07      9.51 o 
  -3   6  14       69.64       72.15     13.78 o 
  -2   6  14        0.02       -2.71      6.32 o 
  -1   6  14        0.00        1.34      6.57 o 
   0   6  14       20.32       -0.71      9.95 o 
   1   6  14       13.62        8.52     11.78 o 
  -2   7  14       14.18       13.34      7.69 o 
  -1   7  14        7.29        8.86     10.83 o 
   1 -15  15        6.07       11.54     10.32 o 
   2 -15  15        5.11        3.50     10.29 o 
  -1 -14  15        0.25       -4.07      8.28 o 
   0 -14  15        1.29        5.26     10.12 o 
   1 -14  15       19.66       22.51     11.75 o 
   2 -14  15        2.38        9.17     10.42 o 
   3 -14  15        2.13        8.59      9.37 o 
  -2 -13  15        4.57        3.02      8.79 o 
  -1 -13  15        0.37        9.20      9.00 o 
   0 -13  15        2.13        0.43      5.93 o 
   1 -13  15       12.83       16.06      9.95 o 
   2 -13  15        3.01        0.07      8.15 o 
   3 -13  15        0.16       -6.42      6.42 o 
   4 -13  15        5.63       -1.26      8.49 o 
  -3 -12  15        0.05       -4.64      5.86 o 
  -2 -12  15        0.11        5.87      8.05 o 
  -1 -12  15        0.02       -4.75      4.75 o 
   0 -12  15        1.20        3.38      5.70 o 
   1 -12  15        0.75       -4.84      4.84 o 
   2 -12  15       73.25       91.57     16.87 o 
   3 -12  15        0.00       -1.15      7.27 o 
   4 -12  15        1.57       -7.98      8.39 o 
   5 -12  15        9.00        8.83     10.15 o 
  -4 -11  15        0.25       -0.31      4.92 o 
  -3 -11  15        4.10        7.26      5.84 o 
  -2 -11  15       21.14       25.10     13.16 o 
  -1 -11  15        0.02       -3.27      3.67 o 
   0 -11  15        6.88        5.56      5.16 o 
   1 -11  15        7.36        7.70      5.74 o 
   2 -11  15       44.74       40.42      7.13 o 
   3 -11  15       13.55        3.02      8.35 o 
   4 -11  15      281.62      271.98     28.62 o 
   5 -11  15       11.85       13.95     11.00 o 
  -4 -10  15       87.55      103.40     16.60 o 
  -3 -10  15      218.71      234.75     15.99 o 
  -2 -10  15       12.72       12.03      5.32 o 
  -1 -10  15        0.01        4.13      3.77 o 
   0 -10  15        0.40        2.05      3.70 o 
   1 -10  15        9.45       13.14      5.70 o 
   2 -10  15       55.15       58.52     11.34 o 
   3 -10  15        4.16       10.29      9.00 o 
   4 -10  15       68.43       40.16     13.51 o 
   5 -10  15       24.79        9.23     10.63 o 
  -5  -9  15      109.24      116.42     14.53 o 
  -4  -9  15      123.01      123.86     14.21 o 
  -3  -9  15        0.02        7.67      7.64 o 
  -2  -9  15       40.85       31.78      5.62 o 
  -1  -9  15       76.37       64.69      8.77 o 
   0  -9  15       43.48       31.85      5.40 o 
   1  -9  15        0.76        0.07      3.60 o 
   2  -9  15      218.29      221.26     13.77 o 
   3  -9  15        9.52        9.63      4.02 o 
   4  -9  15        1.72        3.46      8.08 o 
   5  -9  15        1.20       -5.23      7.50 o 
   6  -9  15        0.12        3.91      6.80 o 
  -5  -8  15       17.62       17.18      8.62 o 
  -4  -8  15       62.81       81.63      8.03 o 
  -3  -8  15      343.82      351.70     15.12 o 
  -2  -8  15       50.61       50.46      6.15 o 
  -1  -8  15       45.04       44.03      6.75 o 
   0  -8  15        6.19        5.53      4.78 o 
   1  -8  15        2.74        8.52      4.02 o 
   2  -8  15       11.19        7.03      4.02 o 
   3  -8  15       31.77       41.95     10.45 o 
   4  -8  15       12.18        7.57      8.49 o 
   5  -8  15       90.91      117.47     19.76 o 
   6  -8  15       24.74       10.07      7.58 o 
  -5  -7  15       11.41       17.18      7.84 o 
  -4  -7  15       25.47       35.70      5.45 o 
  -3  -7  15       12.83       12.48      4.75 o 
  -2  -7  15       32.06       26.89      4.94 o 
  -1  -7  15       22.05       15.65      5.43 o 
   0  -7  15       20.28        7.24      4.11 o 
   1  -7  15       51.21       39.83      9.24 o 
   2  -7  15       34.74       47.44      7.64 o 
   3  -7  15       56.31       54.90      6.46 o 
   4  -7  15        5.07        3.73      5.16 o 
   5  -7  15        0.69        4.80      6.24 o 
   6  -7  15       17.06       13.49      9.68 o 
  -5  -6  15        0.02       -0.58      5.70 o 
  -4  -6  15        0.01       -1.39      5.30 o 
  -3  -6  15       14.98       12.84      3.97 o 
  -2  -6  15       14.05       18.86      4.33 o 
  -1  -6  15       29.87       30.46      5.33 o 
   0  -6  15        7.08        9.75      4.11 o 
   1  -6  15       28.31       18.95      4.71 o 
   2  -6  15       20.82       23.61      5.00 o 
   3  -6  15       32.11       25.10      6.28 o 
   4  -6  15       19.38       24.28      6.42 o 
   5  -6  15       13.47       20.40      7.65 o 
   6  -6  15       11.61       27.54      8.88 o 
  -6  -5  15        0.35       -5.33      5.47 o 
  -5  -5  15       30.55       24.07      7.33 o 
  -4  -5  15        1.73       -3.33      4.79 o 
  -3  -5  15       46.15       52.82      9.55 o 
  -2  -5  15       18.59       17.78      4.27 o 
  -1  -5  15        3.91       -0.14      3.20 o 
   0  -5  15        5.69        5.20      3.75 o 
   1  -5  15       25.72       23.80      7.84 o 
   2  -5  15      146.04      138.16     12.85 o 
   3  -5  15       58.79       51.65      8.31 o 
   4  -5  15       66.33       78.03     13.40 o 
   5  -5  15        2.94        5.91      5.15 o 
   6  -5  15       21.70       36.94      9.64 o 
  -6  -4  15       31.07       24.44      7.64 o 
  -5  -4  15        6.16        3.67      5.77 o 
  -4  -4  15        8.86        7.57      5.77 o 
  -3  -4  15       30.66       43.40      7.38 o 
  -2  -4  15       46.58       48.92      4.84 o 
  -1  -4  15        2.68        4.70      3.04 o 
   0  -4  15        8.11        2.64      3.90 o 
   1  -4  15       43.99       38.84      8.17 o 
   2  -4  15       28.16       26.24      9.13 o 
   3  -4  15       95.93       87.57      8.66 o 
   4  -4  15       34.67       31.72      6.75 o 
   5  -4  15        0.94        5.45      7.01 o 
  -6  -3  15        0.92       -2.34      5.84 o 
  -5  -3  15       61.15       71.91      9.98 o 
  -4  -3  15        3.12        2.10      5.43 o 
  -3  -3  15      291.22      281.32     11.31 o 
  -2  -3  15        0.33       -1.18      3.32 o 
  -1  -3  15      116.10      105.19     12.74 o 
   0  -3  15        0.83        2.92      3.55 o 
   1  -3  15      174.80      136.95     12.31 o 
   2  -3  15       82.09       67.84      6.56 o 
   3  -3  15       54.56       37.33      6.70 o 
   4  -3  15        2.27        6.25      6.06 o 
   5  -3  15        0.00       -1.32     10.12 o 
  -6  -2  15        3.74        8.35      6.11 o 
  -5  -2  15        2.37        1.43      5.77 o 
  -4  -2  15        0.53        2.61      5.64 o 
  -3  -2  15      156.26      159.25      9.53 o 
  -2  -2  15      105.44       90.57     13.20 o 
  -1  -2  15      139.24      114.40     24.63 o 
   0  -2  15       13.22        8.51      7.62 o 
   1  -2  15        5.49        7.49      4.42 o 
   2  -2  15       57.45       50.88      8.81 o 
   3  -2  15        0.31       -2.43      5.04 o 
   4  -2  15       21.43       28.55     12.43 o 
   5  -2  15        2.21       13.61     10.69 o 
  -6  -1  15       15.70       11.27      6.82 o 
  -5  -1  15        0.77        0.14      5.40 o 
  -4  -1  15        2.75        0.58      6.04 o 
  -3  -1  15        6.28       -1.01      4.25 o 
  -2  -1  15       63.10       47.48      7.19 o 
  -1  -1  15        8.31        6.69      5.87 o 
   0  -1  15        2.15        6.75      4.39 o 
   1  -1  15       62.97       41.70      6.41 o 
   2  -1  15        3.32       -1.18      5.13 o 
   3  -1  15       99.20       66.61     15.72 o 
   4  -1  15        2.90        8.22     10.59 o 
   5  -1  15        4.41       -8.49      8.49 o 
  -5   0  15        3.14        6.82      6.35 o 
  -4   0  15       30.11       25.70      7.94 o 
  -3   0  15        9.77        6.52      8.88 o 
  -2   0  15       36.23       13.00      4.43 o 
  -1   0  15       13.44        5.94      4.18 o 
   0   0  15        0.07       -3.21      3.81 o 
   1   0  15       20.29       12.22      5.77 o 
   2   0  15        0.78        6.55     10.39 o 
   3   0  15       24.25       31.81     12.36 o 
   4   0  15        1.88       -8.59      8.59 o 
  -5   1  15        2.89        8.32      6.76 o 
  -4   1  15        1.85        9.40      6.93 o 
  -3   1  15       84.12       90.66      9.76 o 
  -2   1  15        1.00       -2.18      3.88 o 
  -1   1  15        1.80        5.02      4.47 o 
   0   1  15        0.21       -0.91      4.18 o 
   1   1  15        0.29        6.34      5.63 o 
   2   1  15        0.49       -8.45      8.45 o 
   3   1  15        6.46       13.44     11.81 o 
   4   1  15       28.50       16.40     12.05 o 
  -5   2  15        4.08       -0.10      6.38 o 
  -4   2  15        5.51        0.14      6.04 o 
  -3   2  15        3.10        4.86      6.93 o 
  -2   2  15        2.15        0.79      5.46 o 
  -1   2  15        1.13       -3.95      6.18 o 
   0   2  15        0.76        3.16      6.74 o 
   1   2  15       31.46       49.30     13.99 o 
   2   2  15        0.02        1.53      9.44 o 
   3   2  15       14.37        3.97     10.83 o 
  -5   3  15       13.67       18.94      8.79 o 
  -4   3  15       21.72       24.78      8.96 o 
  -3   3  15        7.39        6.31      7.50 o 
  -2   3  15        0.01       -0.75      5.11 o 
  -1   3  15       54.83       72.42     10.36 o 
   0   3  15        2.62        3.39      6.38 o 
   1   3  15       32.69       24.99     12.46 o 
   2   3  15        0.05       -5.26      8.93 o 
   3   3  15        3.04       12.12     11.98 o 
  -4   4  15        1.42        2.34      7.57 o 
  -3   4  15       16.75       35.65     10.66 o 
  -2   4  15        4.44        5.22      6.29 o 
  -1   4  15        3.41        7.10      6.47 o 
   0   4  15        9.31       13.07     11.14 o 
   1   4  15      174.60      192.60     25.50 o 
   2   4  15       70.68       89.56     20.23 o 
  -3   5  15       29.08       41.39     12.09 o 
  -2   5  15       23.55       21.26      8.05 o 
  -1   5  15      100.04      122.14     13.70 o 
   0   5  15        0.65       -0.51      9.85 o 
   1   5  15       16.18        0.68     11.00 o 
   0 -14  16       12.84       -2.14      8.86 o 
   1 -14  16        1.98        4.21      9.00 o 
   2 -14  16        0.28       -5.02      8.15 o 
  -2 -13  16        4.94       10.52      9.44 o 
  -1 -13  16       50.56       22.61     10.76 o 
   0 -13  16       89.78      129.59     23.97 o 
   1 -13  16        0.86       -1.70      8.86 o 
   2 -13  16        0.50       -0.51      9.13 o 
   3 -13  16       49.42       60.91     15.72 o 
  -3 -12  16        0.84        6.62      7.98 o 
  -2 -12  16        0.16       -2.34      7.13 o 
  -1 -12  16       36.79       55.78     13.38 o 
   0 -12  16       15.18       15.61      6.80 o 
   1 -12  16       62.40       63.71      9.27 o 
   2 -12  16      126.45      162.52     22.07 o 
   3 -12  16        8.20       -6.52      8.01 o 
   4 -12  16      120.04      159.67     22.85 o 
  -3 -11  16        5.69        0.04      5.08 o 
  -2 -11  16        7.03        1.58      5.26 o 
  -1 -11  16        0.46       -4.21      6.59 o 
   0 -11  16       20.63       18.02      6.87 o 
   1 -11  16       20.14       23.99      6.94 o 
   2 -11  16        6.47        2.65      8.15 o 
   3 -11  16       56.49       49.03     14.73 o 
   4 -11  16        2.21        2.51      8.69 o 
   5 -11  16        0.45       -0.61      9.20 o 
  -4 -10  16        0.55        2.71      4.94 o 
  -3 -10  16       20.81       35.91     14.90 o 
  -2 -10  16       15.84       23.31      6.53 o 
  -1 -10  16       48.08       61.35     13.60 o 
   0 -10  16       18.79       13.19     15.19 o 
   1 -10  16        2.28       -0.72      5.24 o 
   2 -10  16        5.38        1.74      5.31 o 
   3 -10  16       41.16       32.15     11.78 o 
   4 -10  16       27.24       21.02     10.90 o 
   5 -10  16       66.27       73.33     17.72 o 
  -4  -9  16        9.56       10.14      5.07 o 
  -3  -9  16        0.28       -0.61      4.20 o 
  -2  -9  16        0.11        6.97      4.68 o 
  -1  -9  16       26.02       36.90      5.80 o 
   0  -9  16       14.65       10.71      4.67 o 
   1  -9  16       28.28       34.82      7.16 o 
   2  -9  16        2.33       10.49      5.80 o 
   3  -9  16       41.78       55.69      8.65 o 
   4  -9  16        2.17       -3.84      7.40 o 
   5  -9  16       17.69        4.07     10.15 o 
  -4  -8  16        3.50        7.00      4.33 o 
  -3  -8  16        0.01        2.53      5.94 o 
  -2  -8  16        2.53        6.72      6.55 o 
  -1  -8  16        7.11        3.87      4.14 o 
   0  -8  16        0.22        2.67      3.99 o 
   1  -8  16       49.77       50.97      6.40 o 
   2  -8  16        6.11       -0.29      5.06 o 
   3  -8  16        6.70        9.38      9.52 o 
   4  -8  16       26.54       26.52     11.27 o 
   5  -8  16       15.90       14.10      8.03 o 
  -5  -7  16       16.02       12.49      7.77 o 
  -4  -7  16        3.18        2.78      6.38 o 
  -3  -7  16       12.06       13.13     14.82 o 
  -2  -7  16       39.38       32.67      5.42 o 
  -1  -7  16       13.88        8.00      4.04 o 
   0  -7  16       48.19       57.83      6.72 o 
   1  -7  16        4.60        5.90      7.59 o 
   2  -7  16        0.09        3.23      5.13 o 
   3  -7  16        0.88       -3.65      4.64 o 
   4  -7  16        4.76       11.96      6.10 o 
   5  -7  16       52.78       71.41     11.94 o 
  -5  -6  16        0.76        1.09      6.48 o 
  -4  -6  16      105.15      110.27     13.38 o 
  -3  -6  16        0.02        3.18      3.89 o 
  -2  -6  16       41.82       54.75      8.76 o 
  -1  -6  16       37.13       40.67      5.66 o 
   0  -6  16       55.61       48.53      6.15 o 
   1  -6  16        0.60       -2.42      3.49 o 
   2  -6  16        0.03       -1.42      4.27 o 
   3  -6  16       14.43        5.91      9.90 o 
   4  -6  16       37.13       40.09      7.18 o 
   5  -6  16      157.74      143.49     15.58 o 
  -5  -5  16        8.73       15.45      7.40 o 
  -4  -5  16       26.47       27.60      8.22 o 
  -3  -5  16        0.48       -1.46      5.64 o 
  -2  -5  16       16.35       19.16      5.76 o 
  -1  -5  16       11.38        2.20      3.74 o 
   0  -5  16       28.66       19.13      4.96 o 
   1  -5  16        2.43        0.44      3.59 o 
   2  -5  16       10.54        9.72     12.48 o 
   3  -5  16       53.34       42.81      8.17 o 
   4  -5  16      101.31       82.82      9.14 o 
   5  -5  16       48.96       53.85     11.04 o 
  -5  -4  16       29.82       28.62      8.25 o 
  -4  -4  16       23.74       24.31      7.81 o 
  -3  -4  16        2.25       11.71      6.82 o 
  -2  -4  16       29.03       22.95      6.11 o 
  -1  -4  16       35.54       27.40      5.05 o 
   0  -4  16        0.27       -2.27      3.53 o 
   1  -4  16       21.77       11.18      4.32 o 
   2  -4  16       81.05       73.68      9.86 o 
   3  -4  16       87.69       76.11      8.68 o 
   4  -4  16        0.82       -4.31      4.31 o 
   5  -4  16        0.40        6.28     11.81 o 
  -5  -3  16      102.62      100.66     12.63 o 
  -4  -3  16      106.00      136.01     14.40 o 
  -3  -3  16       86.30       56.36     10.25 o 
  -2  -3  16       43.39       58.50      8.62 o 
  -1  -3  16        2.06       -3.85      4.27 o 
   0  -3  16       96.79      101.44     10.09 o 
   1  -3  16        0.79        2.99      5.03 o 
   2  -3  16      120.83      118.81     12.29 o 
   3  -3  16        9.87        3.28     11.37 o 
   4  -3  16       21.65       27.23     12.87 o 
   5  -3  16        2.11        6.11     10.63 o 
  -5  -2  16        0.15        1.15      6.15 o 
  -4  -2  16        8.29        0.14      6.08 o 
  -3  -2  16       27.24       24.85      8.18 o 
  -2  -2  16       36.84       45.60      9.91 o 
  -1  -2  16       26.98       17.39      6.17 o 
   0  -2  16      107.84       72.17      9.33 o 
   1  -2  16       46.49       30.95      7.03 o 
   2  -2  16       39.49       64.10     15.11 o 
   3  -2  16       47.29       50.93     15.38 o 
   4  -2  16       10.63       -2.34      9.78 o 
  -5  -1  16        5.53        1.15      6.35 o 
  -4  -1  16        5.05        4.99      6.72 o 
  -3  -1  16       46.23       40.27      9.40 o 
  -2  -1  16       37.86       15.01      8.01 o 
  -1  -1  16       26.62       16.28      6.26 o 
   0  -1  16      162.43      164.10     16.86 o 
   1  -1  16        3.92       12.19      6.63 o 
   2  -1  16       12.09        6.04     10.19 o 
   3  -1  16        9.65        3.50      9.85 o 
   4  -1  16        2.69       -8.59      8.59 o 
  -5   0  16       27.33       20.91      8.42 o 
  -4   0  16        8.90       -3.94      5.77 o 
  -3   0  16       27.71       36.46      9.74 o 
  -2   0  16       39.63       31.45      7.43 o 
  -1   0  16       65.97       67.97      9.70 o 
   0   0  16      128.93      156.50     13.91 o 
   1   0  16       64.91       65.97     15.72 o 
   2   0  16       48.82       49.20     14.80 o 
   3   0  16       48.06       46.11     15.31 o 
   4   0  16        6.57       17.04     12.73 o 
  -5   1  16       24.13       17.01      8.22 o 
  -4   1  16        0.90       -2.21      6.31 o 
  -3   1  16        0.17       -3.29      6.55 o 
  -2   1  16       22.00       13.62      9.85 o 
  -1   1  16       59.22       49.39      8.65 o 
   0   1  16        7.24       15.94      7.28 o 
   1   1  16        2.71        5.53     10.32 o 
   2   1  16        6.86       10.36     10.80 o 
   3   1  16      307.22      396.18     32.36 o 
  -4   2  16        3.03        1.09      7.30 o 
  -3   2  16      135.22      144.12     17.04 o 
  -2   2  16        0.23        2.19      7.84 o 
  -1   2  16        1.06       -4.20      5.59 o 
   0   2  16       14.19       13.10      7.05 o 
   1   2  16       41.61       61.69     15.69 o 
   2   2  16       35.42       30.11     14.16 o 
   3   2  16        2.86       -2.68     10.39 o 
  -4   3  16        1.48        8.79      8.52 o 
  -3   3  16      183.14      284.41     23.02 o 
  -2   3  16       84.41      102.12     20.61 o 
  -1   3  16      164.53      196.02     16.71 o 
   0   3  16       68.70       75.64     17.38 o 
   1   3  16      246.95      322.70     33.03 o 
   2   3  16       12.16       18.81     14.23 o 
  -3   4  16       26.76       22.51     10.63 o 
  -2   4  16       47.17       42.30      9.41 o 
  -1   4  16      272.22      346.47     20.44 o 
   0   4  16      205.88      257.28     29.50 o 
   1   4  16       38.90       32.83     14.60 o 
  -1 -13  17       12.60       16.23     10.39 o 
   0 -13  17       52.25       78.87     16.70 o 
   1 -13  17       86.18      120.49     20.40 o 
   2 -13  17       17.45       22.95     11.95 o 
  -2 -12  17       48.17       36.67     11.10 o 
  -1 -12  17      117.76      146.57     20.13 o 
   0 -12  17        2.91        3.94      8.79 o 
   1 -12  17       10.45       10.93      9.64 o 
   2 -12  17       87.92       91.74     17.86 o 
   3 -12  17       16.99       16.13     10.66 o 
  -3 -11  17       27.69       40.55      7.98 o 
  -2 -11  17        0.91        3.94      7.84 o 
  -1 -11  17       20.35       21.42     10.25 o 
   0 -11  17       72.44      120.25     18.64 o 
   1 -11  17       38.12       40.89     16.18 o 
   2 -11  17       15.09       14.36     10.39 o 
   3 -11  17        5.01       12.87     10.49 o 
   4 -11  17       30.51       15.01     11.44 o 
  -3 -10  17       24.88       38.79     13.19 o 
  -2 -10  17        0.00        5.70      7.06 o 
  -1 -10  17       82.84      106.42     12.02 o 
   0 -10  17       18.25       10.17      8.18 o 
   1 -10  17        0.01        0.54      5.30 o 
   2 -10  17        2.65        3.76      5.95 o 
   3 -10  17       16.30       15.48     10.52 o 
   4 -10  17        0.37        1.53      8.56 o 
  -4  -9  17        0.07       -0.54      8.42 o 
  -3  -9  17        2.93        3.80      4.90 o 
  -2  -9  17       16.99        4.42      5.41 o 
  -1  -9  17       12.18       13.27      5.88 o 
   0  -9  17       28.19       47.26      8.25 o 
   1  -9  17       55.77       56.80      8.88 o 
   2  -9  17        3.17        5.66      5.81 o 
   3  -9  17       28.39       31.54     12.12 o 
   4  -9  17        2.96        5.77      9.85 o 
  -4  -8  17        0.12        9.37      7.77 o 
  -3  -8  17        0.09        2.53      4.70 o 
  -2  -8  17       75.04       99.11     10.06 o 
  -1  -8  17        2.70        5.65      5.25 o 
   0  -8  17        9.19       15.57      4.94 o 
   1  -8  17        4.58        7.46     10.81 o 
   2  -8  17        2.47        8.16      5.98 o 
   3  -8  17       47.64       37.86      8.04 o 
   4  -8  17        0.72       -3.36      8.73 o 
  -4  -7  17        7.94       10.15      7.71 o 
  -3  -7  17        0.23       -4.00      4.00 o 
  -2  -7  17       20.58       26.18      6.27 o 
  -1  -7  17        0.46        4.91      5.00 o 
   0  -7  17        3.21        2.95      3.98 o 
   1  -7  17       32.92       36.93      7.33 o 
   2  -7  17       12.67       14.94      6.30 o 
   3  -7  17       32.72       43.11      8.52 o 
   4  -7  17       27.68       44.88     13.68 o 
   5  -7  17        8.79        1.60      9.81 o 
  -4  -6  17        6.77        4.96      6.65 o 
  -3  -6  17        1.75        4.92      7.23 o 
  -2  -6  17       11.20       14.31      7.16 o 
  -1  -6  17        2.39        6.36      5.01 o 
   0  -6  17        0.03       -3.70      3.70 o 
   1  -6  17        0.31        5.66      5.21 o 
   2  -6  17       16.48       19.37      6.40 o 
   3  -6  17       52.00       63.10     13.11 o 
   4  -6  17       25.89       24.71     12.52 o 
  -5  -5  17        2.36       -1.66      6.55 o 
  -4  -5  17        4.37        0.54      6.65 o 
  -3  -5  17        0.79        9.68      7.47 o 
  -2  -5  17       19.38       16.64      8.05 o 
  -1  -5  17        0.02       -2.46      4.22 o 
   0  -5  17        2.95       -4.39      4.39 o 
   1  -5  17       23.95       17.61      6.47 o 
   2  -5  17       22.09       34.32      9.73 o 
   3  -5  17        0.52        1.27      4.85 o 
   4  -5  17       20.22       17.20      8.09 o 
  -5  -4  17       40.47       46.58     10.25 o 
  -4  -4  17        0.68        5.77      7.10 o 
  -3  -4  17        0.43        4.28      6.82 o 
  -2  -4  17       32.82       25.97      8.93 o 
  -1  -4  17       32.70       15.65      8.35 o 
   0  -4  17        4.02       -3.17      4.44 o 
   1  -4  17       24.92       34.35      6.23 o 
   2  -4  17        0.71       -0.14      5.47 o 
   3  -4  17        1.88       -2.00      6.23 o 
   4  -4  17       38.31       37.11     14.09 o 
  -5  -3  17       95.37      100.56     13.38 o 
  -4  -3  17        0.11       -1.90      6.21 o 
  -3  -3  17        1.82       -2.00      6.08 o 
  -2  -3  17        0.79        9.23      7.40 o 
  -1  -3  17        8.61        5.16      7.47 o 
   0  -3  17        4.35       -3.60      6.89 o 
   1  -3  17       40.48       21.59     10.80 o 
   2  -3  17        7.40        4.11      9.91 o 
   3  -3  17       14.35        5.33     10.08 o 
   4  -3  17        5.02       -8.59      9.27 o 
  -5  -2  17        0.21       -2.99      6.35 o 
  -4  -2  17       17.72        0.17      7.06 o 
  -3  -2  17        4.64        2.65      7.20 o 
  -2  -2  17        1.48        0.41      7.16 o 
  -1  -2  17       19.12       14.94      8.35 o 
   0  -2  17        3.55        0.42      5.80 o 
   1  -2  17        7.98       -6.48      8.62 o 
   2  -2  17       72.42      100.87     19.18 o 
   3  -2  17       19.11       26.96     13.07 o 
   4  -2  17        0.08        6.08     11.71 o 
  -4  -1  17        1.74        5.26      7.91 o 
  -3  -1  17        6.06        3.60      7.50 o 
  -2  -1  17       92.37       83.75     10.18 o 
  -1  -1  17       28.20       27.37      7.59 o 
   0  -1  17        0.09       -5.44      5.65 o 
   1  -1  17       48.15       24.31     12.22 o 
   2  -1  17        4.78       -9.34      9.34 o 
   3  -1  17        0.37      -10.02     10.02 o 
  -4   0  17        3.81       11.68      7.71 o 
  -3   0  17       23.72       23.87      9.57 o 
  -2   0  17        0.41       -3.08      5.42 o 
  -1   0  17        0.02        0.20      5.93 o 
   0   0  17        3.02        3.97      6.26 o 
   1   0  17       36.67       55.58     15.79 o 
   2   0  17       29.95       19.90     11.75 o 
   3   0  17       32.36       36.02     14.26 o 
  -4   1  17        4.16        6.31      8.18 o 
  -3   1  17        2.47       -0.92      7.74 o 
  -2   1  17       53.66       68.60     10.45 o 
  -1   1  17       49.06       70.46     10.53 o 
   0   1  17        0.79        1.12      6.88 o 
   1   1  17        3.30       -2.61      8.32 o 
   2   1  17        6.93       -9.00      9.00 o 
  -3   2  17       23.33       30.62     11.31 o 
  -2   2  17       11.10       12.26      8.52 o 
  -1   2  17       15.02       25.47      8.21 o 
   0   2  17        0.00        4.58     10.66 o 
   1   2  17      178.95      229.88     28.32 o 
  -2   3  17       27.10       37.24     12.70 o 
  -1   3  17       76.86      122.62     17.33 o 
   0   3  17        1.32       -2.99     10.56 o 
  -1 -12  18       41.60       39.25     12.63 o 
   0 -12  18       19.25       13.65     10.66 o 
   1 -12  18        7.97        0.17      9.30 o 
   2 -12  18       46.90       26.89     12.05 o 
  -2 -11  18        4.49        1.56      7.94 o 
  -1 -11  18       18.02       28.35     11.37 o 
   0 -11  18        3.96        1.94      8.11 o 
   1 -11  18        0.39       27.33     11.41 o 
   2 -11  18       21.11       17.89     10.76 o 
   3 -11  18        8.96       13.61     11.31 o 
  -2 -10  18        1.52       -0.42      5.40 o 
  -1 -10  18       23.82       19.22      9.98 o 
   0 -10  18       29.63       44.20     12.12 o 
   1 -10  18       16.10       25.09     10.73 o 
   2 -10  18       51.02       37.11     13.27 o 
   3 -10  18       11.11       13.31     11.37 o 
  -3  -9  18       21.67       26.32      6.70 o 
  -2  -9  18       16.88       20.68      6.52 o 
  -1  -9  18       22.51       21.27      6.83 o 
   0  -9  18       52.78       54.93     13.44 o 
   1  -9  18       11.92       16.43      9.85 o 
   2  -9  18       32.07       41.93      8.66 o 
   3  -9  18        3.35       12.09      9.98 o 
   4  -9  18        0.06       -1.97      8.90 o 
  -3  -8  18        0.03        2.33      4.78 o 
  -2  -8  18       30.78       44.37      7.64 o 
  -1  -8  18       12.81       14.80      7.01 o 
   0  -8  18      198.74      240.41     24.11 o 
   1  -8  18        0.77       -6.45      6.45 o 
   2  -8  18       34.14       40.58      8.46 o 
   3  -8  18       13.31       13.42      7.10 o 
   4  -8  18        0.23        8.69     10.52 o 
  -4  -7  18        5.27       19.59      9.34 o 
  -3  -7  18        1.18        5.76      5.04 o 
  -2  -7  18       45.14       62.14      8.67 o 
  -1  -7  18       18.63       21.30      7.13 o 
   0  -7  18      207.98      264.64     15.44 o 
   1  -7  18        1.44       18.50      9.00 o 
   2  -7  18      160.97      210.67     24.38 o 
   3  -7  18        2.35       -6.69      6.69 o 
   4  -7  18      128.83      166.37     20.12 o 
  -4  -6  18        7.80       15.01      8.69 o 
  -3  -6  18        3.50        2.82      7.40 o 
  -2  -6  18       22.51       22.44      6.12 o 
  -1  -6  18       35.66       35.39      7.21 o 
   0  -6  18        7.60       10.87      5.88 o 
   1  -6  18        6.42       16.23      9.20 o 
   2  -6  18       43.01       45.70     13.17 o 
   3  -6  18       36.63        8.49     10.76 o 
   4  -6  18      116.14      128.06     27.79 o 
  -4  -5  18       52.34       34.46     10.52 o 
  -3  -5  18       86.19       78.80     12.90 o 
  -2  -5  18       15.11       13.24      8.49 o 
  -1  -5  18       16.53       32.12      7.03 o 
   0  -5  18        0.30        2.23      7.23 o 
   1  -5  18        0.24        2.07      7.81 o 
   2  -5  18       11.21       12.66      8.86 o 
   3  -5  18        2.47       -1.49      6.15 o 
   4  -5  18        3.07        5.78      7.53 o 
  -4  -4  18       47.90       59.62     12.12 o 
  -3  -4  18       41.37       41.42     10.86 o 
  -2  -4  18        1.50        9.47      8.18 o 
  -1  -4  18        0.02        1.39      7.40 o 
   0  -4  18       23.68       31.00     10.83 o 
   2  -4  18        1.70        7.13     10.29 o 
   3  -4  18        0.08       -5.87      9.57 o 
  -4  -3  18        2.70       15.31      8.90 o 
  -3  -3  18       15.31       -1.02      7.13 o 
  -2  -3  18        0.09        3.06      7.67 o 
  -1  -3  18        0.34       -5.13      6.82 o 
   0  -3  18       18.55       32.66     11.58 o 
   1  -3  18       12.67       10.12     10.25 o 
   2  -3  18        5.33        8.35     11.48 o 
   3  -3  18        6.61       -5.91      9.30 o 
  -4  -2  18       16.23        8.28      8.73 o 
  -3  -2  18        0.45        8.52      8.22 o 
  -2  -2  18        4.35       14.53      8.93 o 
  -1  -2  18       16.69       14.36      6.58 o 
   0  -2  18        0.81       -0.84      8.56 o 
   1  -2  18        0.47        4.11      9.88 o 
   2  -2  18        2.63       19.52     12.02 o 
   3  -2  18       30.13       44.68     15.24 o 
  -3  -1  18        0.32        4.48      8.35 o 
  -2  -1  18       14.85       13.36      7.71 o 
  -1  -1  18        0.89       -4.61      6.26 o 
   0  -1  18       11.74       20.30     11.98 o 
   1  -1  18        0.36        9.57     11.14 o 
   2  -1  18        0.03        5.16     11.85 o 
  -3   0  18       38.35       49.36     12.87 o 
  -2   0  18        3.74        3.84      7.11 o 
  -1   0  18        0.61        3.12      6.78 o 
   0   0  18        1.18       -4.07      9.27 o 
   1   0  18       20.12       20.71     12.63 o 
   2   0  18        8.81        9.68     11.95 o 
  -2   1  18        2.01        0.54      9.47 o 
  -1   1  18       40.58       59.00     11.04 o 
   0   1  18        2.24        9.51     12.60 o 
   1   1  18       25.04       35.95     14.67 o 
   0 -11  19        0.54        5.53      9.30 o 
   1 -11  19       45.13       58.43     14.23 o 
  -1 -10  19        1.35        5.47      9.10 o 
   0 -10  19        3.03        4.45      8.45 o 
   1 -10  19        0.57       -0.20      9.00 o 
   2 -10  19       19.98       14.36     10.73 o 
  -2  -9  19        2.56       -5.42      5.42 o 
  -1  -9  19        9.46       10.52      8.83 o 
   0  -9  19        0.91        3.84      8.49 o 
   1  -9  19        3.33        4.07      9.23 o 
   2  -9  19       73.52       70.38     16.50 o 
  -2  -8  19      179.87      211.08     14.87 o 
  -1  -8  19       11.22       21.97      9.74 o 
   0  -8  19       15.03       29.61     10.49 o 
   1  -8  19       99.20      112.28     18.03 o 
   2  -8  19       39.93       67.56     15.72 o 
   3  -8  19       27.10       39.62     13.41 o 
  -3  -7  19        4.90        4.75      8.32 o 
  -2  -7  19        0.04       -0.90      7.76 o 
  -1  -7  19       42.09       65.01      9.31 o 
   0  -7  19       30.21       31.03     10.86 o 
   1  -7  19        6.93       12.77      9.64 o 
   2  -7  19      146.12      222.99     26.41 o 
   3  -7  19        0.01       -0.58      8.62 o 
  -3  -6  19       21.07       21.42     10.66 o 
  -2  -6  19       79.77       82.37     14.50 o 
  -1  -6  19       39.19       57.61      8.95 o 
   0  -6  19        1.50       -4.11      7.10 o 
   1  -6  19       15.81       18.37     10.29 o 
   2  -6  19        0.01       -0.34      8.18 o 
   3  -6  19       13.73        6.76     11.92 o 
  -3  -5  19       79.89      109.76     16.40 o 
  -2  -5  19        8.76       15.75      9.17 o 
  -1  -5  19        0.11        1.56      8.52 o 
   1  -5  19        0.00        6.01      8.28 o 
   2  -5  19        3.44       14.34      7.71 o 
  -3  -4  19       10.03        0.48      8.59 o 
  -2  -4  19        0.06        8.35      8.76 o 
  -1  -4  19        6.71        9.47      8.90 o 
   1  -4  19        5.63       10.32     10.42 o 
   2  -4  19        2.39       -4.72      9.61 o 
  -3  -3  19        0.01       -0.41      8.73 o 
  -2  -3  19        0.81       19.05     10.08 o 
  -1  -3  19        0.97       -0.17      8.08 o 
   0  -3  19        6.18       17.01     10.90 o 
   1  -3  19       34.51       26.14     13.75 o 
   2  -3  19        0.00       -9.34     10.22 o 
  -2  -2  19        0.22        2.97      6.54 o 
  -1  -2  19        6.18        6.70      6.94 o 
   0  -2  19        0.26        0.07      9.13 o 
   1  -2  19        8.36        7.16     11.48 o 
  -2  -1  19       62.57       80.74     15.58 o 
  -1  -1  19        3.65        8.88      7.89 o 
   0  -1  19        0.32        0.88     10.93 o 
  -1  -8  20        0.90       -0.10      7.84 o 
   0  -8  20      174.53      242.48     25.23 o 
   1  -8  20       53.45       68.07     14.57 o 
  -1  -7  20       91.63      111.33     16.60 o 
   0  -7  20       17.07       11.71      9.74 o 
   1  -7  20        0.62        4.45      9.10 o 
   0  -6  20       10.90       14.43      9.03 o 
   1  -6  20        4.15        5.64      8.79 o 
                                                 
